# Supplementary material for: The patterns of alternative TSS usage explain the highly heterogeneous landscape of 5′UTR lengths in eukaryotes
Source: NAR Genom Bioinform. 2025 Nov 11;7(4):lqaf152. doi: 10.1093/nargab/lqaf152 (PMC12604664; doi:10.1093/nargab/lqaf152)
Supplement: lqaf152_Supplemental_Files [file lqaf152_supplemental_files.zip]

Archive with 2 entries (2 files):
- Supplementary_datasets_S1_S16.xlsx
- Supplementary_Tables_Figs_0907.pdf
