# Supplementary material for: The patterns of alternative TSS usage explain the highly heterogeneous landscape of 5′UTR lengths in eukaryotes
Source: NAR Genom Bioinform. 2025 Nov 11;7(4):lqaf152. doi: 10.1093/nargab/lqaf152 (PMC12604664; doi:10.1093/nargab/lqaf152)
Supplement: lqaf152_Supplemental_Files [file lqaf152_supplemental_files.zip › Supplementary_datasets_S1_S16.xlsx]

## Sheet: Index
Supplementary Dataset
S1. Genome annotation of noncoding RNAs in S. cerevisiae
S2. Identified Alternative TSS usage (ATU) genes by comparing eight treatments to control (YP: YPD rich media) in S. cerevisiae
S3. The TE (translational efficiency) of genes in two conditions (YP and H2) of S. cerevisiae, YP: YPD rich media, H2 (H202): oxidative stress by H202
S4. Comparing the uORF, 5' UTR length, abundance, translation efficiency of gene transcripts from Mus musculus
S5. The uORF number and intrastrand base pairs of gene transcripts (clusters) in the gene promoter region from S. cerevisiae
S6. mRNA half life of genes in S. cerevisiae from rich medium
S7. mRNA half life of genes in Sch. pombe from rich medium
S8. The abundance, 5' UTR length of gene transcripts in S. cerevisiae from nine conditions
S9. Comparing the abundance, 5' UTR length of gene transcripts in S. cerevisiae from YP condition
S10. A complete list of the maximum expression ability of gene transcripts from S. cerevisiae
S11. Comparing the 5' UTR length, maximum expression ability of gene transcripts in S. cerevisiae
S12. The abundance, 5' UTR length of gene transcripts in the three yeast species (S. paradoxus, N. castellii, Sch. pombe) and three mammalian cell lines (HepG2, K562, NIH3T3)
S13. A list of # of SNP and π values in gene promoters in S. cerevisiae
S14. Comparing weighted 5' UTR length, abundance of genes from S. cerevisiae and S. paradoxus
S15. A list of genes with significant Alternative TSS usage in human cell lines (HepG2 vs K562)
S16. Relative variance of weighted 5' UTR length and expression of genes in different conditions from S. cerevisiae

## Sheet: S1
Dataset S1. Genome annotation of noncoding RNAs in S. cerevisiae
**Column "chr" dispalys the chromosome in the reference genome
**Columns "start", "end", "width" and "strand" dispaly start position, end poistion, width, and the strand of the small RNA in the reference genome
**Column "ID" dispalys the unique ID of small RNA
**Columns "cagetory" dispalys the category of small RNA belongs to
chr	start	end	width	strand	ID	cagetory
chrX	278299	278611	313	+	10F-134	XUT
chrX	289734	291052	1319	+	10F-136	XUT
chrX	310354	310899	546	+	10F-143	XUT
chrX	327448	328129	682	+	10F-149	XUT
chrX	50014	50698	685	+	10F-15	XUT
chrX	329772	330237	466	+	10F-151	XUT
chrX	348246	348669	424	+	10F-158	XUT
chrX	375114	375802	689	+	10F-170	XUT
chrX	380612	381115	504	+	10F-174	XUT
chrX	388496	388797	302	+	10F-179	XUT
chrX	58152	58871	720	+	10F-18	XUT
chrX	395861	396233	373	+	10F-183	XUT
chrX	455361	455776	416	+	10F-200	XUT
chrX	457919	458627	709	+	10F-203	XUT
chrX	467193	467868	676	+	10F-209	XUT
chrX	471757	472289	533	+	10F-213	XUT
chrX	59297	59630	334	+	10F-22	XUT
chrX	67813	69205	1393	+	10F-25	XUT
chrX	569086	569446	361	+	10F-253	XUT
chrX	643604	644043	440	+	10F-293	XUT
chrX	659037	659594	558	+	10F-300	XUT
chrX	665726	666483	758	+	10F-305	XUT
chrX	678903	679797	895	+	10F-310	XUT
chrX	76818	79545	2728	+	10F-32	XUT
chrX	724140	724826	687	+	10F-321	XUT
chrX	740099	740531	433	+	10F-324	XUT
chrX	741530	742267	738	+	10F-326	XUT
chrX	87563	87940	378	+	10F-37	XUT
chrX	96656	96912	257	+	10F-42	XUT
chrX	101090	101911	822	+	10F-44	XUT
chrX	109766	110207	442	+	10F-48	XUT
chrX	111547	112256	710	+	10F-49	XUT
chrX	112659	113253	595	+	10F-50	XUT
chrX	123789	126473	2685	+	10F-55	XUT
chrX	128122	128890	769	+	10F-57	XUT
chrX	30166	31159	994	+	10F-6	XUT
chrX	136741	137065	325	+	10F-62	XUT
chrX	141693	142201	509	+	10F-65	XUT
chrX	142369	142643	275	+	10F-67	XUT
chrX	142732	142994	263	+	10F-68	XUT
chrX	152423	153299	877	+	10F-73	XUT
chrX	155249	155988	740	+	10F-76	XUT
chrX	172741	173504	764	+	10F-82	XUT
chrX	177759	178112	354	+	10F-85	XUT
chrX	180497	180977	481	+	10F-86	XUT
chrX	181442	182295	854	+	10F-87	XUT
chrX	31492	31749	258	+	10F-9	XUT
chrX	279409	279895	487	-	10R-101	XUT
chrX	316945	317450	506	-	10R-114	XUT
chrX	319200	319791	592	-	10R-116	XUT
chrX	322121	323149	1029	-	10R-117	XUT
chrX	324933	325242	310	-	10R-119	XUT
chrX	333532	334020	489	-	10R-125	XUT
chrX	339402	342265	2864	-	10R-128	XUT
chrX	356108	357792	1685	-	10R-131	XUT
chrX	360114	361095	982	-	10R-136	XUT
chrX	375931	376983	1053	-	10R-143	XUT
chrX	403725	405131	1407	-	10R-155	XUT
chrX	417026	417295	270	-	10R-165	XUT
chrX	460947	461590	644	-	10R-181	XUT
chrX	472093	472487	395	-	10R-186	XUT
chrX	524150	524544	395	-	10R-197	XUT
chrX	534737	535755	1019	-	10R-203	XUT
chrX	539431	540504	1074	-	10R-206	XUT
chrX	543564	543889	326	-	10R-209	XUT
chrX	79533	79973	441	-	10R-21	XUT
chrX	551383	551772	390	-	10R-212	XUT
chrX	598708	598987	280	-	10R-228	XUT
chrX	605938	607430	1493	-	10R-233	XUT
chrX	609486	610263	778	-	10R-234	XUT
chrX	610856	612064	1209	-	10R-237	XUT
chrX	619905	620175	271	-	10R-242	XUT
chrX	620652	621129	478	-	10R-245	XUT
chrX	624929	625283	355	-	10R-248	XUT
chrX	626875	628782	1908	-	10R-249	XUT
chrX	640799	641615	817	-	10R-254	XUT
chrX	649449	649917	469	-	10R-257	XUT
chrX	649997	650466	470	-	10R-258	XUT
chrX	703390	705296	1907	-	10R-276	XUT
chrX	718580	719244	665	-	10R-284	XUT
chrX	721682	724353	2672	-	10R-287	XUT
chrX	724426	725374	949	-	10R-288	XUT
chrX	96741	97562	822	-	10R-29	XUT
chrX	116317	117718	1402	-	10R-39	XUT
chrX	143599	144014	416	-	10R-50	XUT
chrX	144130	144919	790	-	10R-52	XUT
chrX	30142	30725	584	-	10R-6	XUT
chrX	160654	161200	547	-	10R-61	XUT
chrX	161223	161557	335	-	10R-62	XUT
chrX	161940	162847	908	-	10R-63	XUT
chrX	195512	196013	502	-	10R-78	XUT
chrX	224419	227097	2679	-	10R-84	XUT
chrX	237062	238080	1019	-	10R-89	XUT
chrX	238152	239212	1061	-	10R-92	XUT
chrX	247224	247616	393	-	10R-93	XUT
chrXI	18556	21224	2669	+	11F-10	XUT
chrXI	229922	230309	388	+	11F-102	XUT
chrXI	230797	231377	581	+	11F-103	XUT
chrXI	259970	260315	346	+	11F-113	XUT
chrXI	303640	303933	294	+	11F-136	XUT
chrXI	303989	304623	635	+	11F-137	XUT
chrXI	335693	335966	274	+	11F-153	XUT
chrXI	339602	340142	541	+	11F-155	XUT
chrXI	24296	24933	638	+	11F-16	XUT
chrXI	355441	355709	269	+	11F-160	XUT
chrXI	389522	390139	618	+	11F-176	XUT
chrXI	419937	420686	750	+	11F-183	XUT
chrXI	427458	428333	876	+	11F-187	XUT
chrXI	430420	431205	786	+	11F-191	XUT
chrXI	446534	447390	857	+	11F-200	XUT
chrXI	454600	456153	1554	+	11F-204	XUT
chrXI	456177	456780	604	+	11F-205	XUT
chrXI	461242	462512	1271	+	11F-207	XUT
chrXI	465957	468323	2367	+	11F-209	XUT
chrXI	468360	468903	544	+	11F-210	XUT
chrXI	489527	489806	280	+	11F-216	XUT
chrXI	533354	535310	1957	+	11F-230	XUT
chrXI	535467	536046	580	+	11F-231	XUT
chrXI	560975	561977	1003	+	11F-244	XUT
chrXI	66481	67777	1297	+	11F-25	XUT
chrXI	578131	578537	407	+	11F-252	XUT
chrXI	586663	587019	357	+	11F-258	XUT
chrXI	589323	589814	492	+	11F-259	XUT
chrXI	69603	70358	756	+	11F-26	XUT
chrXI	602913	603433	521	+	11F-264	XUT
chrXI	605494	605749	256	+	11F-265	XUT
chrXI	73957	74520	564	+	11F-27	XUT
chrXI	614151	614890	740	+	11F-270	XUT
chrXI	618617	618961	345	+	11F-272	XUT
chrXI	642590	644336	1747	+	11F-281	XUT
chrXI	658336	658654	319	+	11F-288	XUT
chrXI	659041	659516	476	+	11F-290	XUT
chrXI	659632	660194	563	+	11F-292	XUT
chrXI	663595	664022	428	+	11F-298	XUT
chrXI	8126	8867	742	+	11F-3	XUT
chrXI	664480	664855	376	+	11F-300	XUT
chrXI	88828	89237	410	+	11F-35	XUT
chrXI	89403	92831	3429	+	11F-36	XUT
chrXI	93577	93867	291	+	11F-43	XUT
chrXI	136874	138010	1137	+	11F-58	XUT
chrXI	151205	152948	1744	+	11F-64	XUT
chrXI	162881	163403	523	+	11F-68	XUT
chrXI	175775	176547	773	+	11F-77	XUT
chrXI	17624	18243	620	+	11F-8	XUT
chrXI	189371	189762	392	+	11F-84	XUT
chrXI	195121	195776	656	+	11F-87	XUT
chrXI	196040	196827	788	+	11F-88	XUT
chrXI	200373	202377	2005	+	11F-90	XUT
chrXI	257746	258280	535	-	11R-107	XUT
chrXI	259319	260285	967	-	11R-109	XUT
chrXI	260824	261434	611	-	11R-112	XUT
chrXI	263905	265783	1879	-	11R-114	XUT
chrXI	270395	272894	2500	-	11R-117	XUT
chrXI	21086	24204	3119	-	11R-12	XUT
chrXI	303207	306808	3602	-	11R-124	XUT
chrXI	306968	307643	676	-	11R-125	XUT
chrXI	307930	308344	415	-	11R-128	XUT
chrXI	24237	24886	650	-	11R-13	XUT
chrXI	308660	309221	562	-	11R-130	XUT
chrXI	314971	315584	614	-	11R-134	XUT
chrXI	319974	320295	322	-	11R-139	XUT
chrXI	323567	323978	412	-	11R-142	XUT
chrXI	329815	330329	515	-	11R-146	XUT
chrXI	353002	353362	361	-	11R-158	XUT
chrXI	354688	355701	1014	-	11R-163	XUT
chrXI	363888	364897	1010	-	11R-166	XUT
chrXI	368674	369306	633	-	11R-167	XUT
chrXI	384532	384920	389	-	11R-171	XUT
chrXI	387422	387829	408	-	11R-173	XUT
chrXI	434978	435309	332	-	11R-192	XUT
chrXI	5969	7875	1907	-	11R-2	XUT
chrXI	462627	463209	583	-	11R-208	XUT
chrXI	463305	464663	1359	-	11R-209	XUT
chrXI	513131	514112	982	-	11R-223	XUT
chrXI	516692	517150	459	-	11R-226	XUT
chrXI	580957	581434	478	-	11R-246	XUT
chrXI	581713	582188	476	-	11R-247	XUT
chrXI	582477	584297	1821	-	11R-249	XUT
chrXI	608529	610919	2391	-	11R-260	XUT
chrXI	613869	614311	443	-	11R-262	XUT
chrXI	625923	626176	254	-	11R-265	XUT
chrXI	630726	631973	1248	-	11R-267	XUT
chrXI	638069	638359	291	-	11R-270	XUT
chrXI	649422	649994	573	-	11R-273	XUT
chrXI	661292	662005	714	-	11R-274	XUT
chrXI	91725	92606	882	-	11R-39	XUT
chrXI	137204	137644	441	-	11R-48	XUT
chrXI	145631	146147	517	-	11R-53	XUT
chrXI	157612	158322	711	-	11R-63	XUT
chrXI	14590	14851	262	-	11R-7	XUT
chrXI	16305	16689	385	-	11R-8	XUT
chrXI	203522	204864	1343	-	11R-81	XUT
chrXI	209940	210605	666	-	11R-82	XUT
chrXI	229694	230447	754	-	11R-92	XUT
chrXI	231455	233411	1957	-	11R-94	XUT
chrXI	235567	236664	1098	-	11R-97	XUT
chrXII	16189	16450	262	+	12F-1	XUT
chrXII	274100	275221	1122	+	12F-109	XUT
chrXII	281325	281708	384	+	12F-113	XUT
chrXII	300714	301827	1114	+	12F-121	XUT
chrXII	307347	307722	376	+	12F-134	XUT
chrXII	339757	340518	762	+	12F-142	XUT
chrXII	373351	374012	662	+	12F-150	XUT
chrXII	390698	391225	528	+	12F-154	XUT
chrXII	395782	396758	977	+	12F-157	XUT
chrXII	403604	404472	869	+	12F-159	XUT
chrXII	67126	67658	533	+	12F-16	XUT
chrXII	407764	408210	447	+	12F-160	XUT
chrXII	415733	416495	763	+	12F-165	XUT
chrXII	441763	442286	524	+	12F-180	XUT
chrXII	445042	445308	267	+	12F-184	XUT
chrXII	449737	450525	789	+	12F-185	XUT
chrXII	460076	460603	528	+	12F-188	XUT
chrXII	490878	492722	1845	+	12F-191	XUT
chrXII	498179	498743	565	+	12F-193	XUT
chrXII	514048	514961	914	+	12F-198	XUT
chrXII	540660	541785	1126	+	12F-208	XUT
chrXII	542151	543577	1427	+	12F-209	XUT
chrXII	553625	553930	306	+	12F-215	XUT
chrXII	553946	554274	329	+	12F-216	XUT
chrXII	567074	568322	1249	+	12F-221	XUT
chrXII	591345	591737	393	+	12F-231	XUT
chrXII	605702	606631	930	+	12F-236	XUT
chrXII	608464	608880	417	+	12F-239	XUT
chrXII	626518	626899	382	+	12F-247	XUT
chrXII	645350	645708	359	+	12F-253	XUT
chrXII	657110	658056	947	+	12F-257	XUT
chrXII	674101	674876	776	+	12F-270	XUT
chrXII	675702	676305	604	+	12F-272	XUT
chrXII	709834	710145	312	+	12F-287	XUT
chrXII	710842	711275	434	+	12F-289	XUT
chrXII	721923	722426	504	+	12F-293	XUT
chrXII	793199	793772	574	+	12F-317	XUT
chrXII	111780	112081	302	+	12F-33	XUT
chrXII	848936	849615	680	+	12F-336	XUT
chrXII	873723	875367	1645	+	12F-347	XUT
chrXII	909637	910985	1349	+	12F-359	XUT
chrXII	911647	912135	489	+	12F-361	XUT
chrXII	954262	954657	396	+	12F-375	XUT
chrXII	1010860	1011374	515	+	12F-394	XUT
chrXII	22601	23064	464	+	12F-4	XUT
chrXII	1042189	1043045	857	+	12F-404	XUT
chrXII	130490	130857	368	+	12F-46	XUT
chrXII	151099	152119	1021	+	12F-54	XUT
chrXII	152136	152820	685	+	12F-56	XUT
chrXII	25684	27314	1631	+	12F-6	XUT
chrXII	188311	188703	393	+	12F-68	XUT
chrXII	193431	194263	833	+	12F-70	XUT
chrXII	201675	201927	253	+	12F-77	XUT
chrXII	211800	212440	641	+	12F-82	XUT
chrXII	220996	221724	729	+	12F-84	XUT
chrXII	223865	224685	821	+	12F-85	XUT
chrXII	224873	225221	349	+	12F-86	XUT
chrXII	228319	228815	497	+	12F-87	XUT
chrXII	28757	29059	303	+	12F-9	XUT
chrXII	229860	231252	1393	+	12F-90	XUT
chrXII	234575	235530	956	+	12F-94	XUT
chrXII	244425	244977	553	+	12F-96	XUT
chrXII	245529	246307	779	+	12F-98	XUT
chrXII	290014	291716	1703	-	12R-107	XUT
chrXII	322115	325344	3230	-	12R-113	XUT
chrXII	365770	366189	420	-	12R-126	XUT
chrXII	391908	392495	588	-	12R-135	XUT
chrXII	392813	393273	461	-	12R-137	XUT
chrXII	414204	415657	1454	-	12R-141	XUT
chrXII	417799	418071	273	-	12R-144	XUT
chrXII	423615	423961	347	-	12R-149	XUT
chrXII	49017	49677	661	-	12R-16	XUT
chrXII	449201	449580	380	-	12R-162	XUT
chrXII	494039	494329	291	-	12R-167	XUT
chrXII	498164	498718	555	-	12R-171	XUT
chrXII	553911	554233	323	-	12R-191	XUT
chrXII	568088	568544	457	-	12R-197	XUT
chrXII	603348	604076	729	-	12R-207	XUT
chrXII	609757	610829	1073	-	12R-212	XUT
chrXII	612206	612842	637	-	12R-215	XUT
chrXII	619094	619783	690	-	12R-220	XUT
chrXII	641174	642592	1419	-	12R-229	XUT
chrXII	647237	648648	1412	-	12R-232	XUT
chrXII	649214	650865	1652	-	12R-235	XUT
chrXII	657076	657931	856	-	12R-237	XUT
chrXII	660331	661313	983	-	12R-239	XUT
chrXII	665216	665609	394	-	12R-244	XUT
chrXII	678010	679993	1984	-	12R-249	XUT
chrXII	682379	682648	270	-	12R-250	XUT
chrXII	707364	707749	386	-	12R-257	XUT
chrXII	724046	724431	386	-	12R-265	XUT
chrXII	728196	728714	519	-	12R-267	XUT
chrXII	84518	86089	1572	-	12R-27	XUT
chrXII	786473	787464	992	-	12R-287	XUT
chrXII	806892	809185	2294	-	12R-297	XUT
chrXII	815758	818469	2712	-	12R-299	XUT
chrXII	18074	19708	1635	-	12R-3	XUT
chrXII	831356	832085	730	-	12R-304	XUT
chrXII	832362	833683	1322	-	12R-306	XUT
chrXII	93956	94278	323	-	12R-31	XUT
chrXII	854746	855340	595	-	12R-313	XUT
chrXII	898146	898848	703	-	12R-328	XUT
chrXII	94645	95176	532	-	12R-33	XUT
chrXII	928251	928611	361	-	12R-336	XUT
chrXII	928750	929509	760	-	12R-337	XUT
chrXII	932494	933573	1080	-	12R-341	XUT
chrXII	939783	940960	1178	-	12R-346	XUT
chrXII	947245	947573	329	-	12R-348	XUT
chrXII	948987	950215	1229	-	12R-352	XUT
chrXII	952416	953087	672	-	12R-354	XUT
chrXII	963133	964270	1138	-	12R-361	XUT
chrXII	981657	982626	970	-	12R-370	XUT
chrXII	1030003	1030697	695	-	12R-385	XUT
chrXII	1033965	1035871	1907	-	12R-387	XUT
chrXII	1052261	1053176	916	-	12R-389	XUT
chrXII	1054925	1055375	451	-	12R-391	XUT
chrXII	112197	114335	2139	-	12R-44	XUT
chrXII	19993	20261	269	-	12R-5	XUT
chrXII	146077	146451	375	-	12R-50	XUT
chrXII	20325	20637	313	-	12R-7	XUT
chrXII	203114	204757	1644	-	12R-76	XUT
chrXII	230646	231228	583	-	12R-85	XUT
chrXII	264128	264618	491	-	12R-96	XUT
chrXIII	24252	24715	464	+	13F-10	XUT
chrXIII	241986	242447	462	+	13F-106	XUT
chrXIII	258300	258614	315	+	13F-112	XUT
chrXIII	262784	263303	520	+	13F-116	XUT
chrXIII	25064	25666	603	+	13F-12	XUT
chrXIII	283056	283471	416	+	13F-126	XUT
chrXIII	290013	290678	666	+	13F-129	XUT
chrXIII	302791	303769	979	+	13F-137	XUT
chrXIII	25829	26686	858	+	13F-14	XUT
chrXIII	309120	309375	256	+	13F-142	XUT
chrXIII	317155	318226	1072	+	13F-146	XUT
chrXIII	320576	321093	518	+	13F-151	XUT
chrXIII	324186	324787	602	+	13F-153	XUT
chrXIII	343691	344111	421	+	13F-160	XUT
chrXIII	347137	348535	1399	+	13F-161	XUT
chrXIII	371205	371978	774	+	13F-171	XUT
chrXIII	386692	387287	596	+	13F-174	XUT
chrXIII	396024	396762	739	+	13F-179	XUT
chrXIII	405684	406103	420	+	13F-184	XUT
chrXIII	422345	423643	1299	+	13F-191	XUT
chrXIII	423650	424708	1059	+	13F-192	XUT
chrXIII	429880	431560	1681	+	13F-195	XUT
chrXIII	443585	444614	1030	+	13F-199	XUT
chrXIII	32017	32290	274	+	13F-20	XUT
chrXIII	445030	445409	380	+	13F-201	XUT
chrXIII	462789	463391	603	+	13F-206	XUT
chrXIII	475863	476143	281	+	13F-208	XUT
chrXIII	480851	481386	536	+	13F-209	XUT
chrXIII	493644	493901	258	+	13F-213	XUT
chrXIII	494559	494810	252	+	13F-214	XUT
chrXIII	501267	501552	286	+	13F-217	XUT
chrXIII	502096	503549	1454	+	13F-218	XUT
chrXIII	507763	508067	305	+	13F-221	XUT
chrXIII	508170	509606	1437	+	13F-222	XUT
chrXIII	522179	523006	828	+	13F-229	XUT
chrXIII	556669	557418	750	+	13F-239	XUT
chrXIII	570836	571245	410	+	13F-247	XUT
chrXIII	592910	593279	370	+	13F-256	XUT
chrXIII	598086	599532	1447	+	13F-259	XUT
chrXIII	601353	602031	679	+	13F-261	XUT
chrXIII	622548	623190	643	+	13F-272	XUT
chrXIII	623407	625389	1983	+	13F-274	XUT
chrXIII	653225	653876	652	+	13F-286	XUT
chrXIII	675165	675602	438	+	13F-294	XUT
chrXIII	13423	14356	934	+	13F-3	XUT
chrXIII	55729	56387	659	+	13F-30	XUT
chrXIII	720876	722369	1494	+	13F-315	XUT
chrXIII	731710	732173	464	+	13F-321	XUT
chrXIII	763317	764278	962	+	13F-333	XUT
chrXIII	775952	776810	859	+	13F-337	XUT
chrXIII	784451	785056	606	+	13F-339	XUT
chrXIII	796855	797335	481	+	13F-342	XUT
chrXIII	806841	807857	1017	+	13F-349	XUT
chrXIII	809066	809542	477	+	13F-350	XUT
chrXIII	827780	830710	2931	+	13F-354	XUT
chrXIII	836914	837715	802	+	13F-359	XUT
chrXIII	851903	852522	620	+	13F-364	XUT
chrXIII	861450	861821	372	+	13F-370	XUT
chrXIII	869581	870054	474	+	13F-373	XUT
chrXIII	872959	873995	1037	+	13F-375	XUT
chrXIII	874107	874475	369	+	13F-376	XUT
chrXIII	906261	906957	697	+	13F-390	XUT
chrXIII	910803	912054	1252	+	13F-393	XUT
chrXIII	912369	915017	2649	+	13F-398	XUT
chrXIII	94416	95580	1165	+	13F-43	XUT
chrXIII	20747	21623	877	+	13F-5	XUT
chrXIII	119376	120177	802	+	13F-51	XUT
chrXIII	121513	123137	1625	+	13F-52	XUT
chrXIII	127734	128286	553	+	13F-54	XUT
chrXIII	132162	132922	761	+	13F-59	XUT
chrXIII	139471	139920	450	+	13F-63	XUT
chrXIII	139958	141691	1734	+	13F-65	XUT
chrXIII	165511	168403	2893	+	13F-80	XUT
chrXIII	227005	228591	1587	+	13F-98	XUT
chrXIII	258687	258984	298	-	13R-108	XUT
chrXIII	259310	260102	793	-	13R-110	XUT
chrXIII	265513	267500	1988	-	13R-114	XUT
chrXIII	275576	276712	1137	-	13R-117	XUT
chrXIII	283461	283838	378	-	13R-124	XUT
chrXIII	286499	286848	350	-	13R-127	XUT
chrXIII	311395	311768	374	-	13R-132	XUT
chrXIII	311793	312046	254	-	13R-134	XUT
chrXIII	31543	32019	477	-	13R-14	XUT
chrXIII	341109	341449	341	-	13R-147	XUT
chrXIII	352455	353126	672	-	13R-153	XUT
chrXIII	389224	390766	1543	-	13R-177	XUT
chrXIII	397031	397377	347	-	13R-182	XUT
chrXIII	399607	400119	513	-	13R-183	XUT
chrXIII	409671	410003	333	-	13R-188	XUT
chrXIII	433094	434283	1190	-	13R-196	XUT
chrXIII	439015	439838	824	-	13R-199	XUT
chrXIII	8977	9401	425	-	13R-2	XUT
chrXIII	45879	46633	755	-	13R-20	XUT
chrXIII	440334	441310	977	-	13R-201	XUT
chrXIII	481253	481557	305	-	13R-216	XUT
chrXIII	481883	482712	830	-	13R-217	XUT
chrXIII	511896	513378	1483	-	13R-228	XUT
chrXIII	531798	532277	480	-	13R-232	XUT
chrXIII	536051	537232	1182	-	13R-234	XUT
chrXIII	540319	540778	460	-	13R-236	XUT
chrXIII	558704	558990	287	-	13R-242	XUT
chrXIII	564348	565171	824	-	13R-245	XUT
chrXIII	575839	576733	895	-	13R-253	XUT
chrXIII	576783	577506	724	-	13R-255	XUT
chrXIII	68533	69293	761	-	13R-27	XUT
chrXIII	606066	606425	360	-	13R-272	XUT
chrXIII	610453	611010	558	-	13R-275	XUT
chrXIII	611393	611648	256	-	13R-276	XUT
chrXIII	618355	619593	1239	-	13R-279	XUT
chrXIII	654389	654769	381	-	13R-293	XUT
chrXIII	655109	656028	920	-	13R-294	XUT
chrXIII	656339	657984	1646	-	13R-297	XUT
chrXIII	661490	662111	622	-	13R-303	XUT
chrXIII	667670	668169	500	-	13R-307	XUT
chrXIII	676052	676932	881	-	13R-313	XUT
chrXIII	687543	688856	1314	-	13R-316	XUT
chrXIII	731437	732099	663	-	13R-330	XUT
chrXIII	768824	770516	1693	-	13R-340	XUT
chrXIII	772777	773604	828	-	13R-341	XUT
chrXIII	798005	798398	394	-	13R-356	XUT
chrXIII	800818	801480	663	-	13R-357	XUT
chrXIII	808459	808717	259	-	13R-362	XUT
chrXIII	832442	832958	517	-	13R-378	XUT
chrXIII	847806	848471	666	-	13R-385	XUT
chrXIII	851755	852151	397	-	13R-388	XUT
chrXIII	854525	854952	428	-	13R-389	XUT
chrXIII	881279	881735	457	-	13R-400	XUT
chrXIII	882009	883456	1448	-	13R-402	XUT
chrXIII	902929	904455	1527	-	13R-411	XUT
chrXIII	916807	917365	559	-	13R-422	XUT
chrXIII	110938	111737	800	-	13R-47	XUT
chrXIII	119117	119724	608	-	13R-52	XUT
chrXIII	169870	170664	795	-	13R-69	XUT
chrXIII	171532	173499	1968	-	13R-73	XUT
chrXIII	219115	220744	1630	-	13R-87	XUT
chrXIII	220816	221973	1158	-	13R-88	XUT
chrXIII	233215	233741	527	-	13R-97	XUT
chrXIV	270146	270954	809	+	14F-101	XUT
chrXIV	271875	274242	2368	+	14F-102	XUT
chrXIV	318182	318554	373	+	14F-115	XUT
chrXIV	318618	319126	509	+	14F-116	XUT
chrXIV	319179	319919	741	+	14F-118	XUT
chrXIV	337944	339297	1354	+	14F-123	XUT
chrXIV	345721	346214	494	+	14F-126	XUT
chrXIV	354424	355505	1082	+	14F-133	XUT
chrXIV	372466	374323	1858	+	14F-142	XUT
chrXIV	440728	441308	581	+	14F-166	XUT
chrXIV	444793	447047	2255	+	14F-171	XUT
chrXIV	500894	501207	314	+	14F-190	XUT
chrXIV	64712	65533	822	+	14F-20	XUT
chrXIV	535211	535951	741	+	14F-208	XUT
chrXIV	546156	546783	628	+	14F-214	XUT
chrXIV	561388	561817	430	+	14F-219	XUT
chrXIV	587422	588454	1033	+	14F-231	XUT
chrXIV	597740	598347	608	+	14F-234	XUT
chrXIV	599183	600287	1105	+	14F-236	XUT
chrXIV	600455	601004	550	+	14F-238	XUT
chrXIV	601080	601790	711	+	14F-240	XUT
chrXIV	624956	625363	408	+	14F-255	XUT
chrXIV	629058	629533	476	+	14F-257	XUT
chrXIV	632767	634073	1307	+	14F-259	XUT
chrXIV	662285	662635	351	+	14F-269	XUT
chrXIV	692124	692445	322	+	14F-280	XUT
chrXIV	724419	726021	1603	+	14F-289	XUT
chrXIV	727573	729067	1495	+	14F-290	XUT
chrXIV	729691	729950	260	+	14F-292	XUT
chrXIV	731185	733339	2155	+	14F-293	XUT
chrXIV	739325	739664	340	+	14F-296	XUT
chrXIV	742296	742590	295	+	14F-302	XUT
chrXIV	743789	746431	2643	+	14F-303	XUT
chrXIV	755224	756771	1548	+	14F-306	XUT
chrXIV	757584	758413	830	+	14F-310	XUT
chrXIV	759587	760799	1213	+	14F-313	XUT
chrXIV	763469	763882	414	+	14F-319	XUT
chrXIV	770319	771649	1331	+	14F-324	XUT
chrXIV	104257	104756	500	+	14F-37	XUT
chrXIV	106866	107287	422	+	14F-39	XUT
chrXIV	160615	161627	1013	+	14F-52	XUT
chrXIV	168014	169834	1821	+	14F-55	XUT
chrXIV	174910	175279	370	+	14F-59	XUT
chrXIV	16388	17821	1434	+	14F-6	XUT
chrXIV	179960	181105	1146	+	14F-61	XUT
chrXIV	197525	197788	264	+	14F-67	XUT
chrXIV	260487	260877	391	+	14F-97	XUT
chrXIV	263720	264305	586	+	14F-99	XUT
chrXIV	10711	11176	466	-	14R-1	XUT
chrXIV	275282	275656	375	-	14R-106	XUT
chrXIV	288787	289182	396	-	14R-108	XUT
chrXIV	297768	298111	344	-	14R-111	XUT
chrXIV	301235	302290	1056	-	14R-114	XUT
chrXIV	330529	331353	825	-	14R-128	XUT
chrXIV	335169	337790	2622	-	14R-130	XUT
chrXIV	339729	340149	421	-	14R-132	XUT
chrXIV	348732	348985	254	-	14R-136	XUT
chrXIV	355619	356210	592	-	14R-141	XUT
chrXIV	383082	383530	449	-	14R-153	XUT
chrXIV	392826	393566	741	-	14R-157	XUT
chrXIV	405952	408068	2117	-	14R-162	XUT
chrXIV	450891	451513	623	-	14R-179	XUT
chrXIV	462185	463022	838	-	14R-181	XUT
chrXIV	463310	463795	486	-	14R-184	XUT
chrXIV	463861	465392	1532	-	14R-185	XUT
chrXIV	465522	466657	1136	-	14R-187	XUT
chrXIV	479487	480173	687	-	14R-192	XUT
chrXIV	480558	480945	388	-	14R-194	XUT
chrXIV	481630	483140	1511	-	14R-195	XUT
chrXIV	488372	488653	282	-	14R-201	XUT
chrXIV	490198	491245	1048	-	14R-204	XUT
chrXIV	493234	493596	363	-	14R-205	XUT
chrXIV	64998	66251	1254	-	14R-21	XUT
chrXIV	501203	502846	1644	-	14R-210	XUT
chrXIV	525018	525523	506	-	14R-217	XUT
chrXIV	525541	525841	301	-	14R-219	XUT
chrXIV	530203	530978	776	-	14R-220	XUT
chrXIV	531323	532566	1244	-	14R-223	XUT
chrXIV	542880	543182	303	-	14R-229	XUT
chrXIV	547238	549256	2019	-	14R-232	XUT
chrXIV	570459	571665	1207	-	14R-245	XUT
chrXIV	571964	572501	538	-	14R-249	XUT
chrXIV	572568	573045	478	-	14R-250	XUT
chrXIV	604935	605777	843	-	14R-264	XUT
chrXIV	609619	611307	1689	-	14R-269	XUT
chrXIV	614563	615757	1195	-	14R-271	XUT
chrXIV	635854	636810	957	-	14R-284	XUT
chrXIV	642863	643578	716	-	14R-286	XUT
chrXIV	652440	653203	764	-	14R-291	XUT
chrXIV	662095	662446	352	-	14R-293	XUT
chrXIV	691892	692269	378	-	14R-300	XUT
chrXIV	706751	707558	808	-	14R-308	XUT
chrXIV	726917	727234	318	-	14R-319	XUT
chrXIV	735852	736942	1091	-	14R-327	XUT
chrXIV	740188	742229	2042	-	14R-330	XUT
chrXIV	746462	746755	294	-	14R-332	XUT
chrXIV	763202	764002	801	-	14R-340	XUT
chrXIV	764751	769445	4695	-	14R-344	XUT
chrXIV	771484	772598	1115	-	14R-347	XUT
chrXIV	772650	772901	252	-	14R-348	XUT
chrXIV	772977	774507	1531	-	14R-349	XUT
chrXIV	107636	108217	582	-	14R-36	XUT
chrXIV	110701	112904	2204	-	14R-40	XUT
chrXIV	124806	125825	1020	-	14R-44	XUT
chrXIV	126103	126712	610	-	14R-46	XUT
chrXIV	200431	200866	436	-	14R-72	XUT
chrXIV	201342	201973	632	-	14R-74	XUT
chrXIV	204902	206790	1889	-	14R-75	XUT
chrXIV	241433	242253	821	-	14R-89	XUT
chrXIV	32872	33203	332	-	14R-9	XUT
chrXIV	242273	244256	1984	-	14R-90	XUT
chrXV	3207	4031	825	+	15F-1	XUT
chrXV	21145	22508	1364	+	15F-10	XUT
chrXV	225493	226201	709	+	15F-102	XUT
chrXV	227638	228030	393	+	15F-104	XUT
chrXV	232962	233677	716	+	15F-107	XUT
chrXV	241558	242798	1241	+	15F-112	XUT
chrXV	253696	254000	305	+	15F-116	XUT
chrXV	281651	282072	422	+	15F-129	XUT
chrXV	28316	28674	359	+	15F-14	XUT
chrXV	311778	312644	867	+	15F-141	XUT
chrXV	315270	316176	907	+	15F-144	XUT
chrXV	322209	323023	815	+	15F-148	XUT
chrXV	335813	337476	1664	+	15F-156	XUT
chrXV	338089	338610	522	+	15F-157	XUT
chrXV	346418	347013	596	+	15F-161	XUT
chrXV	348319	348999	681	+	15F-163	XUT
chrXV	33344	34329	986	+	15F-18	XUT
chrXV	373962	374419	458	+	15F-180	XUT
chrXV	418052	418682	631	+	15F-197	XUT
chrXV	422381	424799	2419	+	15F-200	XUT
chrXV	435926	436496	571	+	15F-203	XUT
chrXV	437522	438495	974	+	15F-206	XUT
chrXV	35967	39646	3680	+	15F-21	XUT
chrXV	458135	459697	1563	+	15F-217	XUT
chrXV	476960	479266	2307	+	15F-232	XUT
chrXV	491123	492941	1819	+	15F-238	XUT
chrXV	504724	505502	779	+	15F-245	XUT
chrXV	506934	507699	766	+	15F-249	XUT
chrXV	47927	48268	342	+	15F-26	XUT
chrXV	550005	550265	261	+	15F-263	XUT
chrXV	559687	560282	596	+	15F-265	XUT
chrXV	571000	571886	887	+	15F-269	XUT
chrXV	48361	48733	373	+	15F-27	XUT
chrXV	589295	589733	439	+	15F-281	XUT
chrXV	611290	611622	333	+	15F-286	XUT
chrXV	617171	618247	1077	+	15F-288	XUT
chrXV	639184	640926	1743	+	15F-296	XUT
chrXV	667843	670446	2604	+	15F-307	XUT
chrXV	672610	673492	883	+	15F-309	XUT
chrXV	673822	674095	274	+	15F-312	XUT
chrXV	682367	683100	734	+	15F-318	XUT
chrXV	69597	70024	428	+	15F-33	XUT
chrXV	701570	703952	2383	+	15F-331	XUT
chrXV	744436	745497	1062	+	15F-345	XUT
chrXV	825527	825790	264	+	15F-381	XUT
chrXV	844962	845571	610	+	15F-388	XUT
chrXV	78933	79483	551	+	15F-39	XUT
chrXV	81602	81869	268	+	15F-42	XUT
chrXV	958410	958697	288	+	15F-428	XUT
chrXV	967211	967765	555	+	15F-431	XUT
chrXV	968361	968688	328	+	15F-435	XUT
chrXV	968746	970328	1583	+	15F-436	XUT
chrXV	978425	980047	1623	+	15F-444	XUT
chrXV	994997	996932	1936	+	15F-448	XUT
chrXV	90221	91803	1583	+	15F-45	XUT
chrXV	1018989	1019915	927	+	15F-453	XUT
chrXV	1031652	1032348	697	+	15F-458	XUT
chrXV	1057981	1058432	452	+	15F-473	XUT
chrXV	1069591	1070403	813	+	15F-479	XUT
chrXV	14858	15263	406	+	15F-5	XUT
chrXV	15691	16879	1189	+	15F-6	XUT
chrXV	189700	190208	509	+	15F-89	XUT
chrXV	17984	18683	700	+	15F-9	XUT
chrXV	200840	201111	272	+	15F-94	XUT
chrXV	8904	9847	944	-	15R-10	XUT
chrXV	169969	170824	856	-	15R-101	XUT
chrXV	219022	220563	1542	-	15R-116	XUT
chrXV	16079	16596	518	-	15R-12	XUT
chrXV	299920	300403	484	-	15R-137	XUT
chrXV	324675	325063	389	-	15R-148	XUT
chrXV	326095	326453	359	-	15R-149	XUT
chrXV	331188	333403	2216	-	15R-150	XUT
chrXV	347117	348141	1025	-	15R-157	XUT
chrXV	350656	352536	1881	-	15R-162	XUT
chrXV	356080	357227	1148	-	15R-169	XUT
chrXV	367011	368132	1122	-	15R-172	XUT
chrXV	368175	369038	864	-	15R-175	XUT
chrXV	369176	369482	307	-	15R-177	XUT
chrXV	369664	370264	601	-	15R-178	XUT
chrXV	379875	380732	858	-	15R-185	XUT
chrXV	383183	383508	326	-	15R-187	XUT
chrXV	386048	386497	450	-	15R-189	XUT
chrXV	24591	25490	900	-	15R-19	XUT
chrXV	400341	401662	1322	-	15R-194	XUT
chrXV	437003	438108	1106	-	15R-211	XUT
chrXV	446911	447185	275	-	15R-218	XUT
chrXV	447263	448377	1115	-	15R-219	XUT
chrXV	448873	449242	370	-	15R-220	XUT
chrXV	461520	461790	271	-	15R-225	XUT
chrXV	475537	475869	333	-	15R-229	XUT
chrXV	494436	494702	267	-	15R-235	XUT
chrXV	511477	511916	440	-	15R-243	XUT
chrXV	517695	518031	337	-	15R-247	XUT
chrXV	521267	522626	1360	-	15R-249	XUT
chrXV	577777	578077	301	-	15R-264	XUT
chrXV	578503	579776	1274	-	15R-265	XUT
chrXV	642349	642625	277	-	15R-284	XUT
chrXV	657540	658207	668	-	15R-289	XUT
chrXV	34422	35536	1115	-	15R-29	XUT
chrXV	662017	662368	352	-	15R-293	XUT
chrXV	662390	662785	396	-	15R-294	XUT
chrXV	690168	692226	2059	-	15R-314	XUT
chrXV	721975	722587	613	-	15R-327	XUT
chrXV	38869	40344	1476	-	15R-33	XUT
chrXV	40791	43401	2611	-	15R-34	XUT
chrXV	762411	762850	440	-	15R-341	XUT
chrXV	770706	772229	1524	-	15R-344	XUT
chrXV	780808	781555	748	-	15R-346	XUT
chrXV	804332	804855	524	-	15R-355	XUT
chrXV	837598	838198	601	-	15R-366	XUT
chrXV	848905	850122	1218	-	15R-372	XUT
chrXV	869191	869516	326	-	15R-380	XUT
chrXV	881019	882090	1072	-	15R-385	XUT
chrXV	903325	903696	372	-	15R-399	XUT
chrXV	2081	3817	1737	-	15R-4	XUT
chrXV	908472	911749	3278	-	15R-403	XUT
chrXV	969099	970071	973	-	15R-427	XUT
chrXV	976581	976964	384	-	15R-430	XUT
chrXV	980938	981495	558	-	15R-432	XUT
chrXV	982371	983676	1306	-	15R-433	XUT
chrXV	988888	989467	580	-	15R-440	XUT
chrXV	990042	991522	1481	-	15R-442	XUT
chrXV	1007373	1007985	613	-	15R-451	XUT
chrXV	1025976	1026252	277	-	15R-461	XUT
chrXV	1038051	1039395	1345	-	15R-466	XUT
chrXV	71388	72313	926	-	15R-47	XUT
chrXV	1039701	1040021	321	-	15R-471	XUT
chrXV	1043400	1044022	623	-	15R-475	XUT
chrXV	1044749	1046029	1281	-	15R-477	XUT
chrXV	1054481	1055136	656	-	15R-485	XUT
chrXV	1059439	1059950	512	-	15R-486	XUT
chrXV	1070645	1070929	285	-	15R-489	XUT
chrXV	1074181	1074437	257	-	15R-490	XUT
chrXV	1074525	1074849	325	-	15R-491	XUT
chrXV	73075	73957	883	-	15R-51	XUT
chrXV	83763	84035	273	-	15R-54	XUT
chrXV	84102	84399	298	-	15R-55	XUT
chrXV	84439	85191	753	-	15R-56	XUT
chrXV	97089	97440	352	-	15R-65	XUT
chrXV	99799	101331	1533	-	15R-66	XUT
chrXV	4135	5377	1243	-	15R-7	XUT
chrXV	5381	7836	2456	-	15R-8	XUT
chrXV	128015	128319	305	-	15R-84	XUT
chrXV	145415	145806	392	-	15R-92	XUT
chrXV	167699	168419	721	-	15R-99	XUT
chrXVI	21952	22857	906	+	16F-1	XUT
chrXVI	259665	260826	1162	+	16F-100	XUT
chrXVI	283616	285633	2018	+	16F-113	XUT
chrXVI	286595	287363	769	+	16F-117	XUT
chrXVI	43215	43955	741	+	16F-13	XUT
chrXVI	341118	342041	924	+	16F-134	XUT
chrXVI	345049	345934	886	+	16F-137	XUT
chrXVI	345977	346703	727	+	16F-139	XUT
chrXVI	346863	347418	556	+	16F-141	XUT
chrXVI	352596	352944	349	+	16F-145	XUT
chrXVI	363759	364355	597	+	16F-148	XUT
chrXVI	368733	369631	899	+	16F-151	XUT
chrXVI	379559	381209	1651	+	16F-155	XUT
chrXVI	52905	53501	597	+	16F-17	XUT
chrXVI	443073	443469	397	+	16F-175	XUT
chrXVI	443491	443853	363	+	16F-176	XUT
chrXVI	443899	444388	490	+	16F-178	XUT
chrXVI	451224	451957	734	+	16F-180	XUT
chrXVI	453360	454230	871	+	16F-182	XUT
chrXVI	454290	454559	270	+	16F-183	XUT
chrXVI	454827	455365	539	+	16F-184	XUT
chrXVI	55584	55868	285	+	16F-19	XUT
chrXVI	482156	482737	582	+	16F-193	XUT
chrXVI	492831	493087	257	+	16F-197	XUT
chrXVI	520586	520975	390	+	16F-206	XUT
chrXVI	526399	527223	825	+	16F-208	XUT
chrXVI	544008	544428	421	+	16F-213	XUT
chrXVI	562897	563554	658	+	16F-224	XUT
chrXVI	565315	566831	1517	+	16F-226	XUT
chrXVI	567274	567881	608	+	16F-227	XUT
chrXVI	568015	569126	1112	+	16F-229	XUT
chrXVI	581515	581951	437	+	16F-233	XUT
chrXVI	583349	584106	758	+	16F-236	XUT
chrXVI	586433	588853	2421	+	16F-238	XUT
chrXVI	71411	71844	434	+	16F-24	XUT
chrXVI	607526	608917	1392	+	16F-243	XUT
chrXVI	620153	621905	1753	+	16F-247	XUT
chrXVI	75058	75492	435	+	16F-27	XUT
chrXVI	680814	681074	261	+	16F-272	XUT
chrXVI	683965	684367	403	+	16F-274	XUT
chrXVI	76692	79252	2561	+	16F-28	XUT
chrXVI	697502	698486	985	+	16F-280	XUT
chrXVI	728968	729427	460	+	16F-292	XUT
chrXVI	79332	82598	3267	+	16F-30	XUT
chrXVI	84467	85376	910	+	16F-31	XUT
chrXVI	781110	781464	355	+	16F-310	XUT
chrXVI	781539	781803	265	+	16F-311	XUT
chrXVI	812511	813132	622	+	16F-324	XUT
chrXVI	825399	825857	459	+	16F-332	XUT
chrXVI	828424	829273	850	+	16F-334	XUT
chrXVI	840149	840787	639	+	16F-339	XUT
chrXVI	866985	867521	537	+	16F-348	XUT
chrXVI	95430	96668	1239	+	16F-35	XUT
chrXVI	876993	877597	605	+	16F-353	XUT
chrXVI	882367	883078	712	+	16F-356	XUT
chrXVI	98923	99307	385	+	16F-36	XUT
chrXVI	891520	892011	492	+	16F-363	XUT
chrXVI	924136	928548	4413	+	16F-376	XUT
chrXVI	928941	930892	1952	+	16F-377	XUT
chrXVI	937256	938115	860	+	16F-383	XUT
chrXVI	938527	939059	533	+	16F-384	XUT
chrXVI	128244	129731	1488	+	16F-47	XUT
chrXVI	169628	169986	359	+	16F-65	XUT
chrXVI	188123	188707	585	+	16F-73	XUT
chrXVI	198015	198893	879	+	16F-81	XUT
chrXVI	210882	211181	300	+	16F-86	XUT
chrXVI	215378	216034	657	+	16F-88	XUT
chrXVI	242995	244364	1370	+	16F-95	XUT
chrXVI	253685	254563	879	+	16F-98	XUT
chrXVI	296945	297283	339	-	16R-132	XUT
chrXVI	338924	339265	342	-	16R-143	XUT
chrXVI	340098	340655	558	-	16R-144	XUT
chrXVI	36989	37814	826	-	16R-15	XUT
chrXVI	393310	393843	534	-	16R-165	XUT
chrXVI	394989	395974	986	-	16R-166	XUT
chrXVI	411313	411600	288	-	16R-174	XUT
chrXVI	426120	426612	493	-	16R-179	XUT
chrXVI	40724	41271	548	-	16R-18	XUT
chrXVI	443101	444375	1275	-	16R-184	XUT
chrXVI	455773	456625	853	-	16R-190	XUT
chrXVI	458976	459858	883	-	16R-192	XUT
chrXVI	482439	482752	314	-	16R-201	XUT
chrXVI	485509	486114	606	-	16R-204	XUT
chrXVI	41885	42160	276	-	16R-21	XUT
chrXVI	518164	518441	278	-	16R-218	XUT
chrXVI	527398	528631	1234	-	16R-225	XUT
chrXVI	552430	553171	742	-	16R-235	XUT
chrXVI	556304	557683	1380	-	16R-239	XUT
chrXVI	46727	47227	501	-	16R-25	XUT
chrXVI	588700	589065	366	-	16R-262	XUT
chrXVI	607532	608286	755	-	16R-270	XUT
chrXVI	614684	615185	502	-	16R-274	XUT
chrXVI	615702	616123	422	-	16R-276	XUT
chrXVI	619640	619960	321	-	16R-278	XUT
chrXVI	627613	629220	1608	-	16R-283	XUT
chrXVI	643761	644974	1214	-	16R-288	XUT
chrXVI	62663	63035	373	-	16R-29	XUT
chrXVI	658023	659005	983	-	16R-295	XUT
chrXVI	671781	672879	1099	-	16R-299	XUT
chrXVI	63436	63697	262	-	16R-30	XUT
chrXVI	678518	679044	527	-	16R-307	XUT
chrXVI	681219	681829	611	-	16R-310	XUT
chrXVI	690842	691553	712	-	16R-314	XUT
chrXVI	769698	770709	1012	-	16R-343	XUT
chrXVI	776244	776709	466	-	16R-346	XUT
chrXVI	780309	781811	1503	-	16R-348	XUT
chrXVI	784100	784777	678	-	16R-349	XUT
chrXVI	784800	785360	561	-	16R-351	XUT
chrXVI	786647	787697	1051	-	16R-354	XUT
chrXVI	790035	790766	732	-	16R-359	XUT
chrXVI	797846	799053	1208	-	16R-363	XUT
chrXVI	799732	800370	639	-	16R-364	XUT
chrXVI	801458	801876	419	-	16R-366	XUT
chrXVI	828350	829556	1207	-	16R-375	XUT
chrXVI	829846	830472	627	-	16R-376	XUT
chrXVI	881211	882296	1086	-	16R-399	XUT
chrXVI	883331	883617	287	-	16R-402	XUT
chrXVI	885561	886140	580	-	16R-404	XUT
chrXVI	900104	900431	328	-	16R-410	XUT
chrXVI	930061	931572	1512	-	16R-419	XUT
chrXVI	935860	937878	2019	-	16R-422	XUT
chrXVI	939838	941203	1366	-	16R-425	XUT
chrXVI	114316	115696	1381	-	16R-54	XUT
chrXVI	129470	129793	324	-	16R-59	XUT
chrXVI	17327	18027	701	-	16R-6	XUT
chrXVI	143472	143834	363	-	16R-66	XUT
chrXVI	144087	145276	1190	-	16R-67	XUT
chrXVI	145322	146912	1591	-	16R-69	XUT
chrXVI	19310	21957	2648	-	16R-8	XUT
chrXVI	175036	175819	784	-	16R-82	XUT
chrXVI	23721	24674	954	-	16R-9	XUT
chrXVI	214358	215651	1294	-	16R-94	XUT
chrXVI	218760	219214	455	-	16R-98	XUT
chrI	11271	11786	516	+	1F-1	XUT
chrI	24353	24706	354	+	1F-11	XUT
chrI	24815	25522	708	+	1F-12	XUT
chrI	27076	28176	1101	+	1F-14	XUT
chrI	30018	30861	844	+	1F-15	XUT
chrI	43129	44992	1864	+	1F-23	XUT
chrI	44999	45497	499	+	1F-25	XUT
chrI	13124	13702	579	+	1F-3	XUT
chrI	68698	69664	967	+	1F-32	XUT
chrI	13728	16713	2986	+	1F-4	XUT
chrI	137746	138818	1073	+	1F-60	XUT
chrI	172060	172435	376	+	1F-72	XUT
chrI	180398	180732	335	+	1F-75	XUT
chrI	196661	197192	532	+	1F-89	XUT
chrI	197273	200023	2751	+	1F-90	XUT
chrI	200611	202688	2078	+	1F-93	XUT
chrI	206231	206686	456	-	1R-101	XUT
chrI	206724	207473	750	-	1R-103	XUT
chrI	210425	210798	374	-	1R-107	XUT
chrI	220233	220673	441	-	1R-108	XUT
chrI	28987	29747	761	-	1R-16	XUT
chrI	31638	34449	2812	-	1R-18	XUT
chrI	5237	5888	652	-	1R-2	XUT
chrI	35026	35382	357	-	1R-20	XUT
chrI	65392	65729	338	-	1R-35	XUT
chrI	71124	71516	393	-	1R-39	XUT
chrI	73799	74695	897	-	1R-40	XUT
chrI	17194	17983	790	-	1R-5	XUT
chrI	133553	133962	410	-	1R-55	XUT
chrI	180275	180954	680	-	1R-79	XUT
chrI	181497	181803	307	-	1R-80	XUT
chrI	182868	183593	726	-	1R-83	XUT
chrI	185981	186352	372	-	1R-85	XUT
chrI	187086	188129	1044	-	1R-87	XUT
chrI	188789	189108	320	-	1R-90	XUT
chrI	189568	190041	474	-	1R-91	XUT
chrI	203579	204268	690	-	1R-99	XUT
chrII	288253	288844	592	+	2F-101	XUT
chrII	292135	292764	630	+	2F-106	XUT
chrII	306247	306896	650	+	2F-116	XUT
chrII	307029	307344	316	+	2F-118	XUT
chrII	321342	321653	312	+	2F-123	XUT
chrII	324372	325104	733	+	2F-125	XUT
chrII	325785	326184	400	+	2F-127	XUT
chrII	336691	337669	979	+	2F-132	XUT
chrII	339653	339973	321	+	2F-134	XUT
chrII	341433	342155	723	+	2F-136	XUT
chrII	349751	350789	1039	+	2F-141	XUT
chrII	356261	356649	389	+	2F-143	XUT
chrII	362763	364713	1951	+	2F-145	XUT
chrII	365888	367096	1209	+	2F-146	XUT
chrII	370384	370951	568	+	2F-149	XUT
chrII	371465	373698	2234	+	2F-150	XUT
chrII	376607	378630	2024	+	2F-154	XUT
chrII	379224	380022	799	+	2F-158	XUT
chrII	381461	381737	277	+	2F-161	XUT
chrII	391913	392312	400	+	2F-166	XUT
chrII	407391	408037	647	+	2F-169	XUT
chrII	408241	408763	523	+	2F-170	XUT
chrII	427121	431726	4606	+	2F-177	XUT
chrII	474271	477068	2798	+	2F-190	XUT
chrII	493069	493754	686	+	2F-197	XUT
chrII	10621	13764	3144	+	2F-2	XUT
chrII	532456	533313	858	+	2F-206	XUT
chrII	581938	582295	358	+	2F-221	XUT
chrII	593257	595502	2246	+	2F-225	XUT
chrII	611316	611913	598	+	2F-240	XUT
chrII	614210	616162	1953	+	2F-242	XUT
chrII	640337	642241	1905	+	2F-252	XUT
chrII	644197	645043	847	+	2F-258	XUT
chrII	661974	662552	579	+	2F-270	XUT
chrII	674945	675264	320	+	2F-274	XUT
chrII	697849	698279	431	+	2F-282	XUT
chrII	718339	718995	657	+	2F-291	XUT
chrII	742766	743064	299	+	2F-313	XUT
chrII	767864	768155	292	+	2F-319	XUT
chrII	122000	122347	348	+	2F-32	XUT
chrII	807257	808328	1072	+	2F-340	XUT
chrII	151408	153139	1732	+	2F-43	XUT
chrII	164473	165007	535	+	2F-50	XUT
chrII	238486	238953	468	+	2F-78	XUT
chrII	251289	252148	860	+	2F-87	XUT
chrII	254627	254914	288	+	2F-89	XUT
chrII	256922	257599	678	+	2F-91	XUT
chrII	258148	258826	679	+	2F-93	XUT
chrII	269734	270170	437	-	2R-103	XUT
chrII	279141	280938	1798	-	2R-109	XUT
chrII	35551	35881	331	-	2R-11	XUT
chrII	281281	283948	2668	-	2R-114	XUT
chrII	288329	289246	918	-	2R-121	XUT
chrII	301354	303621	2268	-	2R-127	XUT
chrII	327843	328150	308	-	2R-136	XUT
chrII	330106	330422	317	-	2R-142	XUT
chrII	349636	350767	1132	-	2R-154	XUT
chrII	372980	373315	336	-	2R-166	XUT
chrII	380395	381134	740	-	2R-170	XUT
chrII	390120	390767	648	-	2R-172	XUT
chrII	408011	409201	1191	-	2R-178	XUT
chrII	417018	417488	471	-	2R-183	XUT
chrII	460651	460914	264	-	2R-200	XUT
chrII	533834	534978	1145	-	2R-226	XUT
chrII	590143	591380	1238	-	2R-246	XUT
chrII	601268	602303	1036	-	2R-256	XUT
chrII	628813	629846	1034	-	2R-264	XUT
chrII	643761	645052	1292	-	2R-267	XUT
chrII	653168	653528	361	-	2R-271	XUT
chrII	653687	654238	552	-	2R-272	XUT
chrII	689128	689650	523	-	2R-288	XUT
chrII	701884	702185	302	-	2R-296	XUT
chrII	704775	705164	390	-	2R-299	XUT
chrII	722283	723030	748	-	2R-307	XUT
chrII	91326	92219	894	-	2R-31	XUT
chrII	736195	736825	631	-	2R-314	XUT
chrII	738783	739170	388	-	2R-318	XUT
chrII	773911	774451	541	-	2R-334	XUT
chrII	786206	786867	662	-	2R-342	XUT
chrII	788498	792072	3575	-	2R-343	XUT
chrII	792143	792583	441	-	2R-344	XUT
chrII	806694	806991	298	-	2R-349	XUT
chrII	110956	111281	326	-	2R-39	XUT
chrII	114850	115362	513	-	2R-43	XUT
chrII	126057	127561	1505	-	2R-48	XUT
chrII	159872	160246	375	-	2R-56	XUT
chrII	160519	160774	256	-	2R-58	XUT
chrII	165319	165887	569	-	2R-61	XUT
chrII	165966	166970	1005	-	2R-63	XUT
chrII	169345	170001	657	-	2R-65	XUT
chrII	171504	172192	689	-	2R-67	XUT
chrII	184474	184849	376	-	2R-74	XUT
chrII	208370	208925	556	-	2R-82	XUT
chrII	218233	221053	2821	-	2R-85	XUT
chrII	221285	221555	271	-	2R-86	XUT
chrII	245839	246530	692	-	2R-91	XUT
chrII	246777	248622	1846	-	2R-93	XUT
chrIII	242568	244220	1653	+	3F-108	XUT
chrIII	39640	40897	1258	+	3F-11	XUT
chrIII	249608	250085	478	+	3F-111	XUT
chrIII	40898	41322	425	+	3F-12	XUT
chrIII	293819	294429	611	+	3F-130	XUT
chrIII	298644	299581	938	+	3F-132	XUT
chrIII	74617	75423	807	+	3F-31	XUT
chrIII	77186	78064	879	+	3F-33	XUT
chrIII	95586	95993	408	+	3F-39	XUT
chrIII	104959	105333	375	+	3F-45	XUT
chrIII	29541	30536	996	+	3F-5	XUT
chrIII	116350	117194	845	+	3F-51	XUT
chrIII	125166	127019	1854	+	3F-58	XUT
chrIII	30658	31231	574	+	3F-6	XUT
chrIII	132256	133884	1629	+	3F-61	XUT
chrIII	147842	148620	779	+	3F-65	XUT
chrIII	156208	157139	932	+	3F-70	XUT
chrIII	157564	158458	895	+	3F-71	XUT
chrIII	160622	161844	1223	+	3F-74	XUT
chrIII	168894	169245	352	+	3F-78	XUT
chrIII	173922	174406	485	+	3F-82	XUT
chrIII	175161	175613	453	+	3F-84	XUT
chrIII	202713	203350	638	+	3F-92	XUT
chrIII	203380	205140	1761	+	3F-94	XUT
chrIII	210409	210823	415	+	3F-99	XUT
chrIII	214044	214824	781	-	3R-100	XUT
chrIII	224332	226238	1907	-	3R-106	XUT
chrIII	253064	254116	1053	-	3R-119	XUT
chrIII	264624	264912	289	-	3R-124	XUT
chrIII	289747	290932	1186	-	3R-130	XUT
chrIII	299573	300621	1049	-	3R-136	XUT
chrIII	308245	310023	1779	-	3R-144	XUT
chrIII	313186	313692	507	-	3R-147	XUT
chrIII	52754	53926	1173	-	3R-18	XUT
chrIII	71878	72688	811	-	3R-28	XUT
chrIII	107953	108893	941	-	3R-41	XUT
chrIII	113182	114258	1077	-	3R-44	XUT
chrIII	115093	117120	2028	-	3R-46	XUT
chrIII	124111	125251	1141	-	3R-54	XUT
chrIII	152204	152589	386	-	3R-67	XUT
chrIII	30897	31176	280	-	3R-8	XUT
chrIII	193309	193594	286	-	3R-90	XUT
chrIV	219363	219814	452	+	4F-115	XUT
chrIV	220927	221556	630	+	4F-117	XUT
chrIV	238858	239473	616	+	4F-127	XUT
chrIV	247728	248032	305	+	4F-132	XUT
chrIV	264394	264839	446	+	4F-137	XUT
chrIV	21720	22559	840	+	4F-14	XUT
chrIV	274117	274866	750	+	4F-142	XUT
chrIV	295123	295642	520	+	4F-148	XUT
chrIV	312675	314163	1489	+	4F-160	XUT
chrIV	316558	316840	283	+	4F-161	XUT
chrIV	320200	321028	829	+	4F-162	XUT
chrIV	357456	359301	1846	+	4F-175	XUT
chrIV	365516	365820	305	+	4F-180	XUT
chrIV	367350	368437	1088	+	4F-181	XUT
chrIV	35557	36216	660	+	4F-19	XUT
chrIV	387162	387698	537	+	4F-193	XUT
chrIV	388407	388904	498	+	4F-194	XUT
chrIV	407477	408170	694	+	4F-204	XUT
chrIV	409565	409905	341	+	4F-206	XUT
chrIV	409947	410233	287	+	4F-207	XUT
chrIV	470953	471719	767	+	4F-231	XUT
chrIV	481961	482305	345	+	4F-238	XUT
chrIV	482945	483228	284	+	4F-240	XUT
chrIV	483515	484000	486	+	4F-241	XUT
chrIV	485657	486402	746	+	4F-242	XUT
chrIV	501453	502264	812	+	4F-248	XUT
chrIV	506311	507349	1039	+	4F-253	XUT
chrIV	511973	513337	1365	+	4F-255	XUT
chrIV	542261	544699	2439	+	4F-267	XUT
chrIV	556685	557142	458	+	4F-272	XUT
chrIV	562644	563235	592	+	4F-273	XUT
chrIV	569177	570466	1290	+	4F-278	XUT
chrIV	48344	48752	409	+	4F-28	XUT
chrIV	582770	583403	634	+	4F-285	XUT
chrIV	589721	590056	336	+	4F-288	XUT
chrIV	602267	602776	510	+	4F-293	XUT
chrIV	607063	607329	267	+	4F-297	XUT
chrIV	49844	51041	1198	+	4F-30	XUT
chrIV	614273	615272	1000	+	4F-300	XUT
chrIV	616056	616824	769	+	4F-303	XUT
chrIV	617734	618405	672	+	4F-306	XUT
chrIV	628804	629388	585	+	4F-309	XUT
chrIV	644340	644857	518	+	4F-316	XUT
chrIV	59126	60491	1366	+	4F-32	XUT
chrIV	657774	658239	466	+	4F-321	XUT
chrIV	680212	680568	357	+	4F-328	XUT
chrIV	684906	685264	359	+	4F-331	XUT
chrIV	718644	719852	1209	+	4F-339	XUT
chrIV	61133	61531	399	+	4F-34	XUT
chrIV	720488	720888	401	+	4F-340	XUT
chrIV	721989	724022	2034	+	4F-341	XUT
chrIV	724072	726093	2022	+	4F-342	XUT
chrIV	733535	734024	490	+	4F-348	XUT
chrIV	742095	742563	469	+	4F-350	XUT
chrIV	743417	743978	562	+	4F-352	XUT
chrIV	744250	744506	257	+	4F-354	XUT
chrIV	764121	764398	278	+	4F-361	XUT
chrIV	794447	795648	1202	+	4F-376	XUT
chrIV	795686	796029	344	+	4F-377	XUT
chrIV	804807	805138	332	+	4F-381	XUT
chrIV	806023	806487	465	+	4F-384	XUT
chrIV	831780	832672	893	+	4F-395	XUT
chrIV	904287	905029	743	+	4F-416	XUT
chrIV	926737	927035	299	+	4F-426	XUT
chrIV	73534	76624	3091	+	4F-43	XUT
chrIV	948930	949834	905	+	4F-435	XUT
chrIV	957917	958696	780	+	4F-441	XUT
chrIV	968025	969792	1768	+	4F-446	XUT
chrIV	976477	977822	1346	+	4F-447	XUT
chrIV	978506	978779	274	+	4F-448	XUT
chrIV	979509	980106	598	+	4F-449	XUT
chrIV	1013456	1016791	3336	+	4F-467	XUT
chrIV	1022148	1022973	826	+	4F-473	XUT
chrIV	1030513	1031188	676	+	4F-478	XUT
chrIV	1049876	1050556	681	+	4F-491	XUT
chrIV	1071418	1071984	567	+	4F-497	XUT
chrIV	80657	83424	2768	+	4F-50	XUT
chrIV	1080790	1081052	263	+	4F-500	XUT
chrIV	1092852	1093144	293	+	4F-505	XUT
chrIV	1157398	1157777	380	+	4F-521	XUT
chrIV	1157892	1158153	262	+	4F-522	XUT
chrIV	1158299	1158989	691	+	4F-523	XUT
chrIV	1162285	1162907	623	+	4F-524	XUT
chrIV	1165189	1166374	1186	+	4F-526	XUT
chrIV	1166577	1167099	523	+	4F-529	XUT
chrIV	1172413	1172831	419	+	4F-531	XUT
chrIV	1174462	1175682	1221	+	4F-532	XUT
chrIV	1192679	1194565	1887	+	4F-544	XUT
chrIV	1196545	1197754	1210	+	4F-546	XUT
chrIV	1238471	1238866	396	+	4F-562	XUT
chrIV	1272836	1274353	1518	+	4F-582	XUT
chrIV	1288226	1289184	959	+	4F-592	XUT
chrIV	1295769	1296828	1060	+	4F-597	XUT
chrIV	1319407	1319695	289	+	4F-605	XUT
chrIV	1323643	1323917	275	+	4F-609	XUT
chrIV	1344466	1345176	711	+	4F-617	XUT
chrIV	1361102	1362377	1276	+	4F-622	XUT
chrIV	1366480	1366884	405	+	4F-626	XUT
chrIV	102394	102977	584	+	4F-63	XUT
chrIV	1399723	1400141	419	+	4F-639	XUT
chrIV	1406027	1408830	2804	+	4F-642	XUT
chrIV	1409509	1410163	655	+	4F-643	XUT
chrIV	1410437	1411418	982	+	4F-645	XUT
chrIV	1428285	1428916	632	+	4F-652	XUT
chrIV	1433291	1434455	1165	+	4F-655	XUT
chrIV	103795	104625	831	+	4F-66	XUT
chrIV	1445775	1446753	979	+	4F-661	XUT
chrIV	1454968	1456559	1592	+	4F-669	XUT
chrIV	1459689	1460627	939	+	4F-675	XUT
chrIV	1481122	1482418	1297	+	4F-685	XUT
chrIV	1483708	1485087	1380	+	4F-689	XUT
chrIV	1488272	1489047	776	+	4F-692	XUT
chrIV	1493561	1493828	268	+	4F-697	XUT
chrIV	1500688	1502524	1837	+	4F-700	XUT
chrIV	1506971	1507929	959	+	4F-703	XUT
chrIV	1514662	1515348	687	+	4F-705	XUT
chrIV	1516551	1517590	1040	+	4F-707	XUT
chrIV	1518189	1519176	988	+	4F-709	XUT
chrIV	1521103	1522487	1385	+	4F-711	XUT
chrIV	145788	146722	935	+	4F-87	XUT
chrIV	147235	147497	263	+	4F-90	XUT
chrIV	149392	149828	437	+	4F-92	XUT
chrIV	3829	4268	440	-	4R-1	XUT
chrIV	239860	242105	2246	-	4R-100	XUT
chrIV	250808	251281	474	-	4R-104	XUT
chrIV	292420	292806	387	-	4R-120	XUT
chrIV	303042	304855	1814	-	4R-125	XUT
chrIV	43175	43664	490	-	4R-15	XUT
chrIV	371013	372032	1020	-	4R-155	XUT
chrIV	398589	398893	305	-	4R-167	XUT
chrIV	407836	408395	560	-	4R-172	XUT
chrIV	414112	414741	630	-	4R-177	XUT
chrIV	422043	422401	359	-	4R-182	XUT
chrIV	443693	444202	510	-	4R-190	XUT
chrIV	455737	456187	451	-	4R-195	XUT
chrIV	462738	463774	1037	-	4R-200	XUT
chrIV	470817	471382	566	-	4R-203	XUT
chrIV	488907	489279	373	-	4R-212	XUT
chrIV	506469	507160	692	-	4R-218	XUT
chrIV	538871	539575	705	-	4R-231	XUT
chrIV	542045	542470	426	-	4R-234	XUT
chrIV	544832	546025	1194	-	4R-237	XUT
chrIV	563824	564375	552	-	4R-246	XUT
chrIV	575046	575831	786	-	4R-252	XUT
chrIV	575868	576326	459	-	4R-253	XUT
chrIV	578553	579114	562	-	4R-255	XUT
chrIV	592564	593531	968	-	4R-263	XUT
chrIV	598484	600354	1871	-	4R-265	XUT
chrIV	66067	67593	1527	-	4R-27	XUT
chrIV	620372	621781	1410	-	4R-274	XUT
chrIV	651786	653135	1350	-	4R-283	XUT
chrIV	687402	687874	473	-	4R-298	XUT
chrIV	703361	703938	578	-	4R-303	XUT
chrIV	721748	722217	470	-	4R-309	XUT
chrIV	733011	733314	304	-	4R-313	XUT
chrIV	785222	785692	471	-	4R-327	XUT
chrIV	791952	792246	295	-	4R-329	XUT
chrIV	795454	795886	433	-	4R-333	XUT
chrIV	803027	803613	587	-	4R-336	XUT
chrIV	819737	820867	1131	-	4R-342	XUT
chrIV	829033	829362	330	-	4R-346	XUT
chrIV	891945	892408	464	-	4R-364	XUT
chrIV	892778	893551	774	-	4R-365	XUT
chrIV	908293	909413	1121	-	4R-370	XUT
chrIV	909908	913787	3880	-	4R-372	XUT
chrIV	915093	915463	371	-	4R-374	XUT
chrIV	965316	966520	1205	-	4R-393	XUT
chrIV	99432	100052	621	-	4R-40	XUT
chrIV	998811	999685	875	-	4R-411	XUT
chrIV	1008099	1008355	257	-	4R-418	XUT
chrIV	1018100	1019172	1073	-	4R-423	XUT
chrIV	1102219	1103627	1409	-	4R-446	XUT
chrIV	115473	116109	637	-	4R-45	XUT
chrIV	1130883	1131237	355	-	4R-456	XUT
chrIV	1139820	1140532	713	-	4R-458	XUT
chrIV	1145886	1146157	272	-	4R-461	XUT
chrIV	1155958	1158865	2908	-	4R-468	XUT
chrIV	1174382	1174864	483	-	4R-483	XUT
chrIV	1182540	1183231	692	-	4R-486	XUT
chrIV	1183261	1183542	282	-	4R-488	XUT
chrIV	1191439	1191872	434	-	4R-491	XUT
chrIV	1234052	1236191	2140	-	4R-506	XUT
chrIV	1259758	1260095	338	-	4R-514	XUT
chrIV	1260493	1261391	899	-	4R-515	XUT
chrIV	1274598	1275431	834	-	4R-521	XUT
chrIV	1279111	1279953	843	-	4R-527	XUT
chrIV	1291071	1292151	1081	-	4R-529	XUT
chrIV	1311929	1312600	672	-	4R-535	XUT
chrIV	1337373	1338116	744	-	4R-546	XUT
chrIV	1338155	1339473	1319	-	4R-548	XUT
chrIV	1340786	1342204	1419	-	4R-549	XUT
chrIV	132002	132725	724	-	4R-55	XUT
chrIV	1353109	1353449	341	-	4R-552	XUT
chrIV	134413	134703	291	-	4R-56	XUT
chrIV	134731	135577	847	-	4R-57	XUT
chrIV	1411298	1412117	820	-	4R-570	XUT
chrIV	1451162	1452932	1771	-	4R-585	XUT
chrIV	1469975	1470279	305	-	4R-592	XUT
chrIV	1479070	1479372	303	-	4R-597	XUT
chrIV	1480162	1480587	426	-	4R-599	XUT
chrIV	1493511	1493812	302	-	4R-608	XUT
chrIV	1514182	1514632	451	-	4R-617	XUT
chrIV	1514645	1514910	266	-	4R-618	XUT
chrIV	1515044	1516607	1564	-	4R-619	XUT
chrIV	164416	164817	402	-	4R-68	XUT
chrIV	168332	168760	429	-	4R-71	XUT
chrIV	212685	217240	4556	-	4R-81	XUT
chrIV	21775	22456	682	-	4R-9	XUT
chrIV	232238	233916	1679	-	4R-92	XUT
chrIV	233984	235636	1653	-	4R-94	XUT
chrV	211224	212381	1158	+	5F-101	XUT
chrV	239585	241429	1845	+	5F-112	XUT
chrV	241994	242364	371	+	5F-115	XUT
chrV	249027	249415	389	+	5F-117	XUT
chrV	39909	41514	1606	+	5F-12	XUT
chrV	258374	259024	651	+	5F-122	XUT
chrV	259868	260665	798	+	5F-125	XUT
chrV	261950	262444	495	+	5F-126	XUT
chrV	268778	269424	647	+	5F-128	XUT
chrV	270648	271614	967	+	5F-129	XUT
chrV	279865	280881	1017	+	5F-136	XUT
chrV	284414	287556	3143	+	5F-139	XUT
chrV	289255	289954	700	+	5F-140	XUT
chrV	310696	311916	1221	+	5F-151	XUT
chrV	334594	335699	1106	+	5F-166	XUT
chrV	336461	337649	1189	+	5F-171	XUT
chrV	343932	344682	751	+	5F-174	XUT
chrV	353703	354379	677	+	5F-180	XUT
chrV	361836	362115	280	+	5F-185	XUT
chrV	378003	378793	791	+	5F-191	XUT
chrV	399434	401001	1568	+	5F-195	XUT
chrV	438028	438451	424	+	5F-207	XUT
chrV	48743	50112	1370	+	5F-21	XUT
chrV	449999	450545	547	+	5F-213	XUT
chrV	460349	460752	404	+	5F-217	XUT
chrV	461056	462039	984	+	5F-218	XUT
chrV	463434	463840	407	+	5F-222	XUT
chrV	464235	464978	744	+	5F-223	XUT
chrV	489142	489575	434	+	5F-233	XUT
chrV	503064	503905	842	+	5F-238	XUT
chrV	503952	504966	1015	+	5F-239	XUT
chrV	50549	52008	1460	+	5F-24	XUT
chrV	539755	540480	726	+	5F-248	XUT
chrV	554070	557076	3007	+	5F-255	XUT
chrV	558747	559151	405	+	5F-256	XUT
chrV	69043	69525	483	+	5F-33	XUT
chrV	118165	118567	403	+	5F-52	XUT
chrV	125090	126144	1055	+	5F-55	XUT
chrV	137039	138523	1485	+	5F-62	XUT
chrV	150263	151343	1081	+	5F-67	XUT
chrV	152380	153280	901	+	5F-68	XUT
chrV	21399	25477	4079	+	5F-7	XUT
chrV	167067	167891	825	+	5F-75	XUT
chrV	187812	188099	288	+	5F-90	XUT
chrV	210477	210789	313	+	5F-98	XUT
chrV	8379	9843	1465	-	5R-11	XUT
chrV	241934	242627	694	-	5R-111	XUT
chrV	248477	249871	1395	-	5R-115	XUT
chrV	10436	11362	927	-	5R-12	XUT
chrV	268365	269095	731	-	5R-126	XUT
chrV	273829	277895	4067	-	5R-129	XUT
chrV	284410	284903	494	-	5R-135	XUT
chrV	290925	291570	646	-	5R-139	XUT
chrV	298081	298394	314	-	5R-142	XUT
chrV	302667	303190	524	-	5R-144	XUT
chrV	313833	314173	341	-	5R-148	XUT
chrV	318860	319568	709	-	5R-151	XUT
chrV	361955	362249	295	-	5R-165	XUT
chrV	363694	364283	590	-	5R-166	XUT
chrV	366505	367109	605	-	5R-168	XUT
chrV	402202	402596	395	-	5R-182	XUT
chrV	431780	432274	495	-	5R-192	XUT
chrV	434925	435666	742	-	5R-194	XUT
chrV	468586	468901	316	-	5R-205	XUT
chrV	474981	475317	337	-	5R-207	XUT
chrV	488062	488573	512	-	5R-211	XUT
chrV	498370	498809	440	-	5R-216	XUT
chrV	525956	526409	454	-	5R-225	XUT
chrV	527049	527340	292	-	5R-227	XUT
chrV	541958	542735	778	-	5R-230	XUT
chrV	542753	544348	1596	-	5R-232	XUT
chrV	548724	549330	607	-	5R-239	XUT
chrV	560680	560945	266	-	5R-245	XUT
chrV	565690	566425	736	-	5R-247	XUT
chrV	46402	47242	841	-	5R-26	XUT
chrV	62634	63977	1344	-	5R-36	XUT
chrV	75956	77497	1542	-	5R-40	XUT
chrV	98365	99707	1343	-	5R-48	XUT
chrV	147618	148009	392	-	5R-72	XUT
chrV	151067	151418	352	-	5R-74	XUT
chrV	151488	151893	406	-	5R-75	XUT
chrV	156053	156525	473	-	5R-76	XUT
chrV	161376	162484	1109	-	5R-81	XUT
chrV	176048	176591	544	-	5R-89	XUT
chrV	176784	177623	840	-	5R-91	XUT
chrV	186889	188143	1255	-	5R-93	XUT
chrV	202478	204664	2187	-	5R-97	XUT
chrVI	252014	252331	318	+	6F-104	XUT
chrVI	256434	256904	471	+	6F-106	XUT
chrVI	257449	258236	788	+	6F-108	XUT
chrVI	30375	31167	793	+	6F-13	XUT
chrVI	31493	32436	944	+	6F-15	XUT
chrVI	54825	55429	605	+	6F-22	XUT
chrVI	72663	73029	367	+	6F-28	XUT
chrVI	78682	79337	656	+	6F-34	XUT
chrVI	97966	98634	669	+	6F-39	XUT
chrVI	104083	104535	453	+	6F-46	XUT
chrVI	111492	112311	820	+	6F-52	XUT
chrVI	134876	135412	537	+	6F-62	XUT
chrVI	193511	193864	354	+	6F-83	XUT
chrVI	205901	207000	1100	+	6F-87	XUT
chrVI	19834	20110	277	+	6F-9	XUT
chrVI	856	1195	340	-	6R-1	XUT
chrVI	241532	241878	347	-	6R-108	XUT
chrVI	259423	259753	331	-	6R-114	XUT
chrVI	262267	263702	1436	-	6R-115	XUT
chrVI	23555	25508	1954	-	6R-13	XUT
chrVI	26056	27917	1862	-	6R-17	XUT
chrVI	76507	77849	1343	-	6R-28	XUT
chrVI	95280	95736	457	-	6R-35	XUT
chrVI	96822	98060	1239	-	6R-39	XUT
chrVI	111121	111776	656	-	6R-50	XUT
chrVI	128306	130015	1710	-	6R-53	XUT
chrVI	158095	159130	1036	-	6R-65	XUT
chrVI	159153	160095	943	-	6R-66	XUT
chrVI	8805	9258	454	-	6R-7	XUT
chrVI	194064	194326	263	-	6R-81	XUT
chrVI	194606	194990	385	-	6R-82	XUT
chrVI	196895	197312	418	-	6R-86	XUT
chrVI	213021	213450	430	-	6R-94	XUT
chrVII	235778	236163	386	+	7F-110	XUT
chrVII	253484	254042	559	+	7F-114	XUT
chrVII	270363	270786	424	+	7F-126	XUT
chrVII	276429	277352	924	+	7F-130	XUT
chrVII	280770	281288	519	+	7F-133	XUT
chrVII	309006	310190	1185	+	7F-144	XUT
chrVII	324125	325138	1014	+	7F-158	XUT
chrVII	27764	29770	2007	+	7F-16	XUT
chrVII	342585	342988	404	+	7F-163	XUT
chrVII	29964	30282	319	+	7F-17	XUT
chrVII	360911	361257	347	+	7F-175	XUT
chrVII	363285	363888	604	+	7F-177	XUT
chrVII	381800	382482	683	+	7F-185	XUT
chrVII	422150	422858	709	+	7F-206	XUT
chrVII	423433	423692	260	+	7F-209	XUT
chrVII	427259	427664	406	+	7F-211	XUT
chrVII	433883	435092	1210	+	7F-213	XUT
chrVII	497633	498116	484	+	7F-236	XUT
chrVII	559188	559547	360	+	7F-261	XUT
chrVII	582240	582511	272	+	7F-267	XUT
chrVII	592742	593366	625	+	7F-271	XUT
chrVII	605672	605981	310	+	7F-276	XUT
chrVII	616270	617396	1127	+	7F-281	XUT
chrVII	620210	622304	2095	+	7F-283	XUT
chrVII	637710	638196	487	+	7F-291	XUT
chrVII	660017	661546	1530	+	7F-296	XUT
chrVII	63744	64355	612	+	7F-31	XUT
chrVII	701680	702560	881	+	7F-311	XUT
chrVII	729952	730858	907	+	7F-323	XUT
chrVII	731272	733123	1852	+	7F-324	XUT
chrVII	752982	754412	1431	+	7F-333	XUT
chrVII	764934	765610	677	+	7F-339	XUT
chrVII	778144	778964	821	+	7F-347	XUT
chrVII	784210	785903	1694	+	7F-353	XUT
chrVII	793227	794137	911	+	7F-358	XUT
chrVII	78243	79824	1582	+	7F-36	XUT
chrVII	797389	797834	446	+	7F-362	XUT
chrVII	811153	811427	275	+	7F-368	XUT
chrVII	834083	834619	537	+	7F-375	XUT
chrVII	845828	846351	524	+	7F-380	XUT
chrVII	849902	851141	1240	+	7F-384	XUT
chrVII	858995	859712	718	+	7F-391	XUT
chrVII	865910	866227	318	+	7F-393	XUT
chrVII	883923	884484	562	+	7F-400	XUT
chrVII	886197	887070	874	+	7F-402	XUT
chrVII	890108	890847	740	+	7F-406	XUT
chrVII	893785	894240	456	+	7F-409	XUT
chrVII	899841	900117	277	+	7F-413	XUT
chrVII	902196	903518	1323	+	7F-414	XUT
chrVII	937069	938266	1198	+	7F-426	XUT
chrVII	968810	970546	1737	+	7F-437	XUT
chrVII	974187	975069	883	+	7F-439	XUT
chrVII	89434	89903	470	+	7F-44	XUT
chrVII	994254	994971	718	+	7F-447	XUT
chrVII	1018003	1019209	1207	+	7F-455	XUT
chrVII	1026108	1026558	451	+	7F-460	XUT
chrVII	1051985	1052254	270	+	7F-466	XUT
chrVII	1059031	1059732	702	+	7F-469	XUT
chrVII	1060287	1060717	431	+	7F-470	XUT
chrVII	1060897	1061182	286	+	7F-471	XUT
chrVII	1078575	1079876	1302	+	7F-475	XUT
chrVII	1081184	1081499	316	+	7F-478	XUT
chrVII	1081802	1082065	264	+	7F-479	XUT
chrVII	95077	95436	360	+	7F-48	XUT
chrVII	1082822	1083583	762	+	7F-480	XUT
chrVII	121123	122110	988	+	7F-59	XUT
chrVII	149689	150376	688	+	7F-64	XUT
chrVII	150428	150840	413	+	7F-65	XUT
chrVII	10396	10713	318	+	7F-7	XUT
chrVII	154878	155970	1093	+	7F-71	XUT
chrVII	166338	166665	328	+	7F-76	XUT
chrVII	204011	205231	1221	+	7F-91	XUT
chrVII	205757	206180	424	+	7F-95	XUT
chrVII	255413	255802	390	-	7R-104	XUT
chrVII	255872	257286	1415	-	7R-105	XUT
chrVII	270974	271464	491	-	7R-114	XUT
chrVII	272370	273145	776	-	7R-116	XUT
chrVII	21510	22088	579	-	7R-12	XUT
chrVII	288831	289408	578	-	7R-123	XUT
chrVII	292828	293304	477	-	7R-124	XUT
chrVII	311956	313068	1113	-	7R-129	XUT
chrVII	320503	320866	364	-	7R-131	XUT
chrVII	323393	324383	991	-	7R-133	XUT
chrVII	325479	325815	337	-	7R-135	XUT
chrVII	354400	355587	1188	-	7R-144	XUT
chrVII	383569	384475	907	-	7R-159	XUT
chrVII	393157	393684	528	-	7R-165	XUT
chrVII	397907	398647	741	-	7R-168	XUT
chrVII	402593	403066	474	-	7R-172	XUT
chrVII	403291	403776	486	-	7R-173	XUT
chrVII	403878	404450	573	-	7R-174	XUT
chrVII	412746	413062	317	-	7R-181	XUT
chrVII	421500	422122	623	-	7R-184	XUT
chrVII	423285	424405	1121	-	7R-187	XUT
chrVII	31840	33938	2099	-	7R-19	XUT
chrVII	11183	11506	324	-	7R-2	XUT
chrVII	33948	35090	1143	-	7R-20	XUT
chrVII	36280	36571	292	-	7R-21	XUT
chrVII	483164	484436	1273	-	7R-213	XUT
chrVII	511605	512913	1309	-	7R-228	XUT
chrVII	512970	513514	545	-	7R-231	XUT
chrVII	522868	523444	577	-	7R-238	XUT
chrVII	534986	535809	824	-	7R-243	XUT
chrVII	543322	544565	1244	-	7R-245	XUT
chrVII	48649	49243	595	-	7R-25	XUT
chrVII	560308	561389	1082	-	7R-255	XUT
chrVII	574872	575156	285	-	7R-261	XUT
chrVII	575687	576584	898	-	7R-262	XUT
chrVII	576764	579392	2629	-	7R-264	XUT
chrVII	590984	591830	847	-	7R-269	XUT
chrVII	609184	609653	470	-	7R-275	XUT
chrVII	610906	611175	270	-	7R-276	XUT
chrVII	653517	654534	1018	-	7R-295	XUT
chrVII	660267	661213	947	-	7R-298	XUT
chrVII	672085	672408	324	-	7R-303	XUT
chrVII	677590	678487	898	-	7R-305	XUT
chrVII	689275	689883	609	-	7R-308	XUT
chrVII	701095	702632	1538	-	7R-315	XUT
chrVII	707711	708560	850	-	7R-319	XUT
chrVII	713087	715359	2273	-	7R-322	XUT
chrVII	715407	715677	271	-	7R-326	XUT
chrVII	718538	719264	727	-	7R-328	XUT
chrVII	733246	733539	294	-	7R-336	XUT
chrVII	741721	742092	372	-	7R-340	XUT
chrVII	766073	766805	733	-	7R-348	XUT
chrVII	74829	75660	832	-	7R-35	XUT
chrVII	795723	796402	680	-	7R-360	XUT
chrVII	800370	801801	1432	-	7R-365	XUT
chrVII	810556	811484	929	-	7R-374	XUT
chrVII	839396	839738	343	-	7R-383	XUT
chrVII	839809	840379	571	-	7R-384	XUT
chrVII	879323	879943	621	-	7R-404	XUT
chrVII	897736	899783	2048	-	7R-411	XUT
chrVII	904906	905461	556	-	7R-418	XUT
chrVII	94755	95063	309	-	7R-42	XUT
chrVII	920193	920508	316	-	7R-424	XUT
chrVII	931339	932056	718	-	7R-426	XUT
chrVII	95655	96825	1171	-	7R-43	XUT
chrVII	942617	944901	2285	-	7R-433	XUT
chrVII	951488	951814	327	-	7R-435	XUT
chrVII	97146	98590	1445	-	7R-45	XUT
chrVII	999621	1000397	777	-	7R-459	XUT
chrVII	1000429	1000786	358	-	7R-460	XUT
chrVII	1023676	1024753	1078	-	7R-469	XUT
chrVII	1066086	1066993	908	-	7R-483	XUT
chrVII	17304	17726	423	-	7R-5	XUT
chrVII	108580	110391	1812	-	7R-51	XUT
chrVII	130099	131318	1220	-	7R-63	XUT
chrVII	18907	19244	338	-	7R-7	XUT
chrVII	159067	159718	652	-	7R-77	XUT
chrVII	196878	197953	1076	-	7R-88	XUT
chrVII	20277	20551	275	-	7R-9	XUT
chrVII	210460	213776	3317	-	7R-93	XUT
chrVII	225891	226492	602	-	7R-97	XUT
chrVIII	221416	222730	1315	+	8F-102	XUT
chrVIII	222864	224238	1375	+	8F-104	XUT
chrVIII	250527	250946	420	+	8F-113	XUT
chrVIII	258890	259869	980	+	8F-117	XUT
chrVIII	266803	267137	335	+	8F-123	XUT
chrVIII	53334	54192	859	+	8F-13	XUT
chrVIII	286659	286997	339	+	8F-130	XUT
chrVIII	293843	296463	2621	+	8F-131	XUT
chrVIII	314159	314734	576	+	8F-134	XUT
chrVIII	314763	315709	947	+	8F-135	XUT
chrVIII	340974	341607	634	+	8F-144	XUT
chrVIII	364380	365039	660	+	8F-158	XUT
chrVIII	368076	368562	487	+	8F-159	XUT
chrVIII	373525	373882	358	+	8F-162	XUT
chrVIII	375191	375498	308	+	8F-165	XUT
chrVIII	378184	380536	2353	+	8F-168	XUT
chrVIII	59113	59383	271	+	8F-18	XUT
chrVIII	422527	422852	326	+	8F-190	XUT
chrVIII	429409	429796	388	+	8F-193	XUT
chrVIII	11124	11527	404	+	8F-2	XUT
chrVIII	458035	459061	1027	+	8F-204	XUT
chrVIII	465987	466786	800	+	8F-212	XUT
chrVIII	62968	64255	1288	+	8F-22	XUT
chrVIII	496905	497591	687	+	8F-226	XUT
chrVIII	501529	502052	524	+	8F-229	XUT
chrVIII	516652	517265	614	+	8F-237	XUT
chrVIII	522159	522579	421	+	8F-239	XUT
chrVIII	529361	529613	253	+	8F-245	XUT
chrVIII	529923	530458	536	+	8F-246	XUT
chrVIII	94628	94939	312	+	8F-32	XUT
chrVIII	98333	98831	499	+	8F-36	XUT
chrVIII	115585	115960	376	+	8F-44	XUT
chrVIII	121916	122426	511	+	8F-48	XUT
chrVIII	146657	147822	1166	+	8F-65	XUT
chrVIII	150927	151460	534	+	8F-67	XUT
chrVIII	164953	167167	2215	+	8F-72	XUT
chrVIII	168079	168606	528	+	8F-76	XUT
chrVIII	170677	171175	499	+	8F-77	XUT
chrVIII	189361	190313	953	+	8F-87	XUT
chrVIII	201605	204104	2500	+	8F-92	XUT
chrVIII	14528	15969	1442	-	8R-10	XUT
chrVIII	237067	237626	560	-	8R-111	XUT
chrVIII	238125	238818	694	-	8R-113	XUT
chrVIII	241842	242350	509	-	8R-115	XUT
chrVIII	249805	250610	806	-	8R-117	XUT
chrVIII	250632	251373	742	-	8R-118	XUT
chrVIII	255948	256320	373	-	8R-125	XUT
chrVIII	271840	272443	604	-	8R-129	XUT
chrVIII	272580	273224	645	-	8R-130	XUT
chrVIII	280162	280561	400	-	8R-135	XUT
chrVIII	280826	281245	420	-	8R-137	XUT
chrVIII	289317	290068	752	-	8R-142	XUT
chrVIII	317513	319837	2325	-	8R-157	XUT
chrVIII	26240	26550	311	-	8R-16	XUT
chrVIII	336320	337855	1536	-	8R-165	XUT
chrVIII	349322	349611	290	-	8R-171	XUT
chrVIII	354057	354773	717	-	8R-172	XUT
chrVIII	356162	358186	2025	-	8R-174	XUT
chrVIII	383355	384952	1598	-	8R-189	XUT
chrVIII	385009	386533	1525	-	8R-190	XUT
chrVIII	386576	387000	425	-	8R-193	XUT
chrVIII	401363	402042	680	-	8R-199	XUT
chrVIII	455056	455428	373	-	8R-214	XUT
chrVIII	455700	456038	339	-	8R-216	XUT
chrVIII	456050	458501	2452	-	8R-217	XUT
chrVIII	50154	50588	435	-	8R-22	XUT
chrVIII	460947	461460	514	-	8R-221	XUT
chrVIII	463827	465581	1755	-	8R-223	XUT
chrVIII	470288	470629	342	-	8R-227	XUT
chrVIII	490042	490485	444	-	8R-234	XUT
chrVIII	507807	508315	509	-	8R-241	XUT
chrVIII	508378	509099	722	-	8R-242	XUT
chrVIII	516862	517295	434	-	8R-246	XUT
chrVIII	518811	520511	1701	-	8R-247	XUT
chrVIII	530720	531717	998	-	8R-253	XUT
chrVIII	56499	58891	2393	-	8R-26	XUT
chrVIII	105122	105453	332	-	8R-47	XUT
chrVIII	127886	129344	1459	-	8R-64	XUT
chrVIII	131748	132909	1162	-	8R-68	XUT
chrVIII	147294	147549	256	-	8R-76	XUT
chrVIII	181046	181721	676	-	8R-87	XUT
chrVIII	201786	204298	2513	-	8R-98	XUT
chrIX	34853	37296	2444	+	9F-10	XUT
chrIX	208965	209672	708	+	9F-104	XUT
chrIX	215528	215786	259	+	9F-108	XUT
chrIX	220898	221492	595	+	9F-111	XUT
chrIX	222828	226533	3706	+	9F-113	XUT
chrIX	229730	230160	431	+	9F-117	XUT
chrIX	243698	244062	365	+	9F-120	XUT
chrIX	247493	247807	315	+	9F-122	XUT
chrIX	257853	258237	385	+	9F-129	XUT
chrIX	40396	41501	1106	+	9F-13	XUT
chrIX	283062	284759	1698	+	9F-136	XUT
chrIX	289292	290172	881	+	9F-138	XUT
chrIX	290205	292245	2041	+	9F-139	XUT
chrIX	304303	306730	2428	+	9F-143	XUT
chrIX	314198	314536	339	+	9F-152	XUT
chrIX	331770	332594	825	+	9F-159	XUT
chrIX	348219	348632	414	+	9F-171	XUT
chrIX	356726	357431	706	+	9F-176	XUT
chrIX	380270	380533	264	+	9F-185	XUT
chrIX	385988	388451	2464	+	9F-189	XUT
chrIX	22547	22933	387	+	9F-2	XUT
chrIX	406577	408347	1771	+	9F-202	XUT
chrIX	412308	412691	384	+	9F-207	XUT
chrIX	419721	420671	951	+	9F-210	XUT
chrIX	420940	421867	928	+	9F-213	XUT
chrIX	436156	436853	698	+	9F-220	XUT
chrIX	54000	54252	253	+	9F-25	XUT
chrIX	74121	74750	630	+	9F-29	XUT
chrIX	75196	75460	265	+	9F-31	XUT
chrIX	76268	77388	1121	+	9F-32	XUT
chrIX	92697	93479	783	+	9F-38	XUT
chrIX	23341	28535	5195	+	9F-4	XUT
chrIX	99332	99740	409	+	9F-43	XUT
chrIX	136489	137083	595	+	9F-55	XUT
chrIX	139050	139494	445	+	9F-57	XUT
chrIX	146871	147201	331	+	9F-63	XUT
chrIX	165097	165908	812	+	9F-71	XUT
chrIX	173225	173699	475	+	9F-75	XUT
chrIX	30916	32987	2072	+	9F-9	XUT
chrIX	196380	196653	274	+	9F-90	XUT
chrIX	196985	197261	277	+	9F-91	XUT
chrIX	199672	199990	319	+	9F-93	XUT
chrIX	202195	202917	723	+	9F-96	XUT
chrIX	203632	205032	1401	+	9F-98	XUT
chrIX	241936	242524	589	-	9R-104	XUT
chrIX	260207	260777	571	-	9R-117	XUT
chrIX	261065	261509	445	-	9R-118	XUT
chrIX	277654	278094	441	-	9R-124	XUT
chrIX	32656	32975	320	-	9R-14	XUT
chrIX	333788	334409	622	-	9R-141	XUT
chrIX	336499	338046	1548	-	9R-145	XUT
chrIX	346858	347144	287	-	9R-150	XUT
chrIX	381419	381789	371	-	9R-167	XUT
chrIX	385079	385341	263	-	9R-170	XUT
chrIX	398409	399596	1188	-	9R-175	XUT
chrIX	408592	410265	1674	-	9R-183	XUT
chrIX	427504	429319	1816	-	9R-194	XUT
chrIX	19566	20922	1357	-	9R-2	XUT
chrIX	56505	57185	681	-	9R-22	XUT
chrIX	92957	93491	535	-	9R-35	XUT
chrIX	97106	97376	271	-	9R-38	XUT
chrIX	97526	98016	491	-	9R-40	XUT
chrIX	114760	115541	782	-	9R-45	XUT
chrIX	115787	116430	644	-	9R-49	XUT
chrIX	125890	127044	1155	-	9R-51	XUT
chrIX	127139	127465	327	-	9R-53	XUT
chrIX	132061	135309	3249	-	9R-55	XUT
chrIX	135686	135977	292	-	9R-56	XUT
chrIX	154201	155931	1731	-	9R-63	XUT
chrIX	195273	196336	1064	-	9R-77	XUT
chrIX	205729	206578	850	-	9R-84	XUT
chrI	30073	30905	833	+	CUT001	CUT
chrI	138607	138831	225	+	CUT002	CUT
chrI	143439	143599	161	+	CUT003	CUT
chrI	170495	172447	1953	+	CUT004	CUT
chrI	180255	180511	257	+	CUT005	CUT
chrII	96354	96570	217	+	CUT006	CUT
chrII	191991	192343	353	+	CUT007	CUT
chrII	237744	237928	185	+	CUT008	CUT
chrII	254872	255056	185	+	CUT009	CUT
chrII	296288	296576	289	+	CUT010	CUT
chrII	306288	306696	409	+	CUT011	CUT
chrII	306696	307104	409	+	CUT012	CUT
chrII	310632	310952	321	+	CUT013	CUT
chrII	324512	325360	849	+	CUT014	CUT
chrII	326296	326776	481	+	CUT015	CUT
chrII	339600	339944	345	+	CUT016	CUT
chrII	341016	342576	1561	+	CUT017	CUT
chrII	360616	360968	353	+	CUT018	CUT
chrII	365896	366655	760	+	CUT019	CUT
chrII	370071	370543	473	+	CUT020	CUT
chrII	376375	376831	457	+	CUT021	CUT
chrII	379151	379447	297	+	CUT022	CUT
chrII	381375	381639	265	+	CUT023	CUT
chrII	423511	423743	233	+	CUT024	CUT
chrII	429663	431775	2113	+	CUT025	CUT
chrII	483728	484024	297	+	CUT026	CUT
chrII	493088	493680	593	+	CUT027	CUT
chrII	571440	572000	561	+	CUT028	CUT
chrII	576344	576768	425	+	CUT029	CUT
chrII	614424	614880	457	+	CUT030	CUT
chrII	625304	625688	385	+	CUT031	CUT
chrII	655424	655776	353	+	CUT032	CUT
chrII	662888	663176	289	+	CUT033	CUT
chrII	682208	682528	321	+	CUT034	CUT
chrII	698440	698768	329	+	CUT035	CUT
chrII	707024	707312	289	+	CUT036	CUT
chrII	714680	715472	793	+	CUT037	CUT
chrII	734824	736184	1361	+	CUT038	CUT
chrII	785048	785368	321	+	CUT039	CUT
chrIII	39049	39425	377	+	CUT040	CUT
chrIII	68881	69425	545	+	CUT041	CUT
chrIII	105794	106258	465	+	CUT042	CUT
chrIII	120474	121082	609	+	CUT043	CUT
chrIII	131826	132242	417	+	CUT044	CUT
chrIII	139306	139986	681	+	CUT045	CUT
chrIII	155914	156042	129	+	CUT046	CUT
chrIII	163922	164314	393	+	CUT047	CUT
chrIII	179034	179410	377	+	CUT048	CUT
chrIV	57033	57337	305	+	CUT049	CUT
chrIV	73601	74785	1185	+	CUT050	CUT
chrIV	163433	163753	321	+	CUT051	CUT
chrIV	192401	192569	169	+	CUT052	CUT
chrIV	300161	300545	385	+	CUT053	CUT
chrIV	310457	311153	697	+	CUT054	CUT
chrIV	329585	329697	113	+	CUT055	CUT
chrIV	413569	413945	377	+	CUT056	CUT
chrIV	417273	417633	361	+	CUT057	CUT
chrIV	421937	422529	593	+	CUT058	CUT
chrIV	423721	424097	377	+	CUT059	CUT
chrIV	442625	442841	217	+	CUT060	CUT
chrIV	453825	454065	241	+	CUT061	CUT
chrIV	482602	483810	1209	+	CUT062	CUT
chrIV	486114	486402	289	+	CUT063	CUT
chrIV	501674	502362	689	+	CUT064	CUT
chrIV	542547	543243	697	+	CUT065	CUT
chrIV	563195	563459	265	+	CUT066	CUT
chrIV	587971	588659	689	+	CUT067	CUT
chrIV	715644	716188	545	+	CUT068	CUT
chrIV	727860	728156	297	+	CUT069	CUT
chrIV	791956	792108	153	+	CUT070	CUT
chrIV	794484	795252	769	+	CUT071	CUT
chrIV	795252	796068	817	+	CUT072	CUT
chrIV	915309	915429	121	+	CUT073	CUT
chrIV	963277	963405	129	+	CUT074	CUT
chrIV	974581	975013	433	+	CUT075	CUT
chrIV	1030509	1030877	369	+	CUT076	CUT
chrIV	1061301	1061485	185	+	CUT077	CUT
chrIV	1072749	1073285	537	+	CUT078	CUT
chrIV	1090389	1091397	1009	+	CUT079	CUT
chrIV	1092757	1093253	497	+	CUT080	CUT
chrIV	1106077	1106853	777	+	CUT081	CUT
chrIV	1149677	1149981	305	+	CUT082	CUT
chrIV	1153877	1154069	193	+	CUT083	CUT
chrIV	1156637	1157357	721	+	CUT084	CUT
chrIV	1165893	1166141	249	+	CUT085	CUT
chrIV	1189213	1189605	393	+	CUT086	CUT
chrIV	1238333	1239397	1065	+	CUT087	CUT
chrIV	1239997	1241021	1025	+	CUT088	CUT
chrIV	1242725	1243149	425	+	CUT089	CUT
chrIV	1270837	1270997	161	+	CUT090	CUT
chrIV	1302221	1302709	489	+	CUT091	CUT
chrIV	1319445	1319757	313	+	CUT092	CUT
chrIV	1323461	1324421	961	+	CUT093	CUT
chrIV	1334205	1334573	369	+	CUT094	CUT
chrIV	1359157	1359485	329	+	CUT095	CUT
chrIV	1360941	1361045	105	+	CUT096	CUT
chrIV	1367021	1367429	409	+	CUT097	CUT
chrIV	1427405	1427893	489	+	CUT098	CUT
chrIV	1460565	1460757	193	+	CUT099	CUT
chrIV	1484309	1485581	1273	+	CUT100	CUT
chrIV	1496805	1497181	377	+	CUT101	CUT
chrV	8089	8297	209	+	CUT102	CUT
chrV	9969	10497	529	+	CUT103	CUT
chrV	34145	34321	177	+	CUT104	CUT
chrV	45065	45809	745	+	CUT105	CUT
chrV	150289	151761	1473	+	CUT106	CUT
chrV	208761	209065	305	+	CUT107	CUT
chrV	210489	210833	345	+	CUT108	CUT
chrV	238649	239161	513	+	CUT109	CUT
chrV	261953	262801	849	+	CUT110	CUT
chrV	316769	317145	377	+	CUT111	CUT
chrV	326169	326545	377	+	CUT112	CUT
chrV	343481	343889	409	+	CUT113	CUT
chrV	347777	348481	705	+	CUT114	CUT
chrV	395281	395513	233	+	CUT115	CUT
chrV	422185	422609	425	+	CUT116	CUT
chrV	425233	425529	297	+	CUT117	CUT
chrV	483313	484513	1201	+	CUT118	CUT
chrV	500633	501329	697	+	CUT119	CUT
chrVI	23105	23329	225	+	CUT120	CUT
chrVI	44745	46121	1377	+	CUT121	CUT
chrVI	106921	107209	289	+	CUT122	CUT
chrVI	261473	262257	785	+	CUT123	CUT
chrVI	263305	263857	553	+	CUT124	CUT
chrVII	64306	64426	121	+	CUT125	CUT
chrVII	95147	95755	609	+	CUT126	CUT
chrVII	97163	97307	145	+	CUT127	CUT
chrVII	147843	148235	393	+	CUT128	CUT
chrVII	153155	154227	1073	+	CUT129	CUT
chrVII	166731	166907	177	+	CUT130	CUT
chrVII	184179	185067	889	+	CUT131	CUT
chrVII	225915	226331	417	+	CUT132	CUT
chrVII	228835	229563	729	+	CUT133	CUT
chrVII	269307	269731	425	+	CUT134	CUT
chrVII	280795	281315	521	+	CUT135	CUT
chrVII	286051	287003	953	+	CUT136	CUT
chrVII	346515	346651	137	+	CUT137	CUT
chrVII	346651	346915	265	+	CUT138	CUT
chrVII	360227	361675	1449	+	CUT139	CUT
chrVII	366883	367299	417	+	CUT140	CUT
chrVII	375851	376011	161	+	CUT141	CUT
chrVII	420907	421355	449	+	CUT142	CUT
chrVII	427243	427643	401	+	CUT143	CUT
chrVII	484195	484987	793	+	CUT144	CUT
chrVII	508771	509059	289	+	CUT145	CUT
chrVII	545139	545355	217	+	CUT146	CUT
chrVII	545835	546059	225	+	CUT147	CUT
chrVII	559379	559571	193	+	CUT148	CUT
chrVII	605755	606123	369	+	CUT149	CUT
chrVII	609803	609931	129	+	CUT150	CUT
chrVII	616331	617579	1249	+	CUT151	CUT
chrVII	678251	678459	209	+	CUT152	CUT
chrVII	700099	700675	577	+	CUT153	CUT
chrVII	730555	730811	257	+	CUT154	CUT
chrVII	739403	739899	497	+	CUT155	CUT
chrVII	786027	786331	305	+	CUT156	CUT
chrVII	795955	796083	129	+	CUT157	CUT
chrVII	805219	806251	1033	+	CUT158	CUT
chrVII	859827	860107	281	+	CUT159	CUT
chrVII	884475	885075	601	+	CUT160	CUT
chrVII	897291	897475	185	+	CUT161	CUT
chrVII	920419	920555	137	+	CUT162	CUT
chrVII	962331	962834	504	+	CUT163	CUT
chrVII	974938	975762	825	+	CUT164	CUT
chrVII	995034	995610	577	+	CUT165	CUT
chrVII	1000698	1000890	193	+	CUT166	CUT
chrVII	1017970	1019554	1585	+	CUT167	CUT
chrVII	1038794	1039298	505	+	CUT168	CUT
chrVII	1060746	1060962	217	+	CUT169	CUT
chrVII	1065490	1065882	393	+	CUT170	CUT
chrVIII	74810	75370	561	+	CUT171	CUT
chrVIII	77298	77418	121	+	CUT172	CUT
chrVIII	115506	115754	249	+	CUT173	CUT
chrVIII	168290	168674	385	+	CUT174	CUT
chrVIII	170714	171410	697	+	CUT175	CUT
chrVIII	171410	171762	353	+	CUT176	CUT
chrVIII	193826	194169	344	+	CUT177	CUT
chrVIII	198578	199106	529	+	CUT178	CUT
chrVIII	219009	219513	505	+	CUT179	CUT
chrVIII	411546	411650	105	+	CUT180	CUT
chrVIII	411650	412330	681	+	CUT181	CUT
chrVIII	461884	462132	249	+	CUT182	CUT
chrVIII	501324	501956	633	+	CUT183	CUT
chrVIII	501956	502356	401	+	CUT184	CUT
chrIX	32601	32721	121	+	CUT185	CUT
chrIX	100001	100385	385	+	CUT186	CUT
chrIX	100385	100897	513	+	CUT187	CUT
chrIX	187953	188457	505	+	CUT188	CUT
chrIX	202849	204145	1297	+	CUT189	CUT
chrIX	212193	212449	257	+	CUT190	CUT
chrIX	220969	221361	393	+	CUT191	CUT
chrIX	249473	249697	225	+	CUT192	CUT
chrIX	264937	265057	121	+	CUT193	CUT
chrIX	274089	274537	449	+	CUT194	CUT
chrIX	355553	356321	769	+	CUT195	CUT
chrX	31425	31825	401	+	CUT196	CUT
chrX	109802	110506	705	+	CUT197	CUT
chrX	116690	117138	449	+	CUT198	CUT
chrX	117986	118954	969	+	CUT199	CUT
chrX	134192	134664	473	+	CUT200	CUT
chrX	134664	134872	209	+	CUT201	CUT
chrX	141392	141840	449	+	CUT202	CUT
chrX	141840	142680	841	+	CUT203	CUT
chrX	155008	155856	849	+	CUT204	CUT
chrX	180800	180936	137	+	CUT205	CUT
chrX	182256	183208	953	+	CUT206	CUT
chrX	186888	187208	321	+	CUT207	CUT
chrX	209728	209888	161	+	CUT208	CUT
chrX	337528	338056	529	+	CUT209	CUT
chrX	338056	338192	137	+	CUT210	CUT
chrX	349296	349984	689	+	CUT211	CUT
chrX	398896	399048	153	+	CUT212	CUT
chrX	413672	414088	417	+	CUT213	CUT
chrX	458640	458856	217	+	CUT214	CUT
chrX	486560	486792	233	+	CUT215	CUT
chrX	581792	582856	1065	+	CUT216	CUT
chrX	585648	585904	257	+	CUT217	CUT
chrX	604480	604912	433	+	CUT218	CUT
chrX	613040	613592	553	+	CUT219	CUT
chrX	643504	645104	1601	+	CUT220	CUT
chrX	664048	664456	409	+	CUT221	CUT
chrX	664456	664704	249	+	CUT222	CUT
chrX	664704	664896	193	+	CUT223	CUT
chrXI	15881	16201	321	+	CUT224	CUT
chrXI	30921	31153	233	+	CUT225	CUT
chrXI	38961	39121	161	+	CUT226	CUT
chrXI	179316	179636	321	+	CUT227	CUT
chrXI	222842	224778	1937	+	CUT228	CUT
chrXI	245738	246274	537	+	CUT229	CUT
chrXI	255386	255659	274	+	CUT230	CUT
chrXI	327779	328819	1041	+	CUT231	CUT
chrXI	334955	335507	553	+	CUT232	CUT
chrXI	335507	335907	401	+	CUT233	CUT
chrXI	364244	364388	145	+	CUT234	CUT
chrXI	388740	389300	561	+	CUT235	CUT
chrXI	389300	390276	977	+	CUT236	CUT
chrXI	419844	421068	1225	+	CUT237	CUT
chrXI	439436	439756	321	+	CUT238	CUT
chrXI	454532	454860	329	+	CUT239	CUT
chrXI	475732	476140	409	+	CUT240	CUT
chrXI	489540	490052	513	+	CUT241	CUT
chrXI	510428	510804	377	+	CUT242	CUT
chrXI	517413	517564	152	+	CUT243	CUT
chrXI	581180	581492	313	+	CUT244	CUT
chrXI	604077	604349	273	+	CUT245	CUT
chrXII	97825	99153	1329	+	CUT246	CUT
chrXII	105401	105545	145	+	CUT247	CUT
chrXII	109241	109665	425	+	CUT248	CUT
chrXII	185081	185457	377	+	CUT249	CUT
chrXII	187721	188793	1073	+	CUT250	CUT
chrXII	193673	194377	705	+	CUT251	CUT
chrXII	196841	197345	505	+	CUT252	CUT
chrXII	243609	243745	137	+	CUT253	CUT
chrXII	248657	249329	673	+	CUT254	CUT
chrXII	267857	268073	217	+	CUT255	CUT
chrXII	395177	395585	409	+	CUT256	CUT
chrXII	396417	396921	505	+	CUT257	CUT
chrXII	396921	397353	433	+	CUT258	CUT
chrXII	404521	405089	569	+	CUT259	CUT
chrXII	415737	416385	649	+	CUT260	CUT
chrXII	416385	416809	425	+	CUT261	CUT
chrXII	434145	434281	137	+	CUT262	CUT
chrXII	441569	442625	1057	+	CUT263	CUT
chrXII	445137	445545	409	+	CUT264	CUT
chrXII	542017	542489	473	+	CUT265	CUT
chrXII	660473	660649	177	+	CUT266	CUT
chrXII	674449	675137	689	+	CUT267	CUT
chrXII	675697	676465	769	+	CUT268	CUT
chrXII	719681	719865	185	+	CUT269	CUT
chrXII	721785	722473	689	+	CUT270	CUT
chrXII	738145	738609	465	+	CUT271	CUT
chrXII	837607	838015	409	+	CUT272	CUT
chrXII	839735	840255	521	+	CUT273	CUT
chrXII	899719	899895	177	+	CUT274	CUT
chrXII	906703	907039	337	+	CUT275	CUT
chrXII	911327	912471	1145	+	CUT276	CUT
chrXII	1028176	1028328	153	+	CUT277	CUT
chrXII	1041760	1042384	625	+	CUT278	CUT
chrXII	1042384	1043064	681	+	CUT279	CUT
chrXIII	14977	15465	489	+	CUT280	CUT
chrXIII	23945	26105	2161	+	CUT281	CUT
chrXIII	57625	57873	249	+	CUT282	CUT
chrXIII	58873	59401	529	+	CUT283	CUT
chrXIII	77993	78337	345	+	CUT284	CUT
chrXIII	129809	130081	273	+	CUT285	CUT
chrXIII	130081	130729	649	+	CUT286	CUT
chrXIII	147361	147537	177	+	CUT287	CUT
chrXIII	204449	205009	561	+	CUT288	CUT
chrXIII	212265	212369	105	+	CUT289	CUT
chrXIII	239025	239225	201	+	CUT290	CUT
chrXIII	246937	247641	705	+	CUT291	CUT
chrXIII	286561	286745	185	+	CUT292	CUT
chrXIII	330449	330633	185	+	CUT293	CUT
chrXIII	348593	348809	217	+	CUT294	CUT
chrXIII	348809	349457	649	+	CUT295	CUT
chrXIII	370761	371209	449	+	CUT296	CUT
chrXIII	391585	391825	241	+	CUT297	CUT
chrXIII	405737	406241	505	+	CUT298	CUT
chrXIII	493881	494777	897	+	CUT299	CUT
chrXIII	501097	501417	321	+	CUT300	CUT
chrXIII	534929	535689	761	+	CUT301	CUT
chrXIII	535689	535977	289	+	CUT302	CUT
chrXIII	557489	557897	409	+	CUT303	CUT
chrXIII	584321	585753	1433	+	CUT304	CUT
chrXIII	592969	593329	361	+	CUT305	CUT
chrXIII	652601	652921	321	+	CUT306	CUT
chrXIII	652921	653049	129	+	CUT307	CUT
chrXIII	653049	653361	313	+	CUT308	CUT
chrXIII	715649	716497	849	+	CUT309	CUT
chrXIII	814377	815513	1137	+	CUT310	CUT
chrXIII	861457	861865	409	+	CUT311	CUT
chrXIII	864409	864897	489	+	CUT312	CUT
chrXIII	867329	867929	601	+	CUT313	CUT
chrXIV	89451	89699	249	+	CUT314	CUT
chrXIV	104275	104642	368	+	CUT315	CUT
chrXIV	109123	109403	281	+	CUT316	CUT
chrXIV	145515	145851	337	+	CUT317	CUT
chrXIV	145851	146155	305	+	CUT318	CUT
chrXIV	168067	168619	553	+	CUT319	CUT
chrXIV	174891	175235	345	+	CUT320	CUT
chrXIV	198187	198515	329	+	CUT321	CUT
chrXIV	217731	218395	665	+	CUT322	CUT
chrXIV	229907	230027	121	+	CUT323	CUT
chrXIV	234043	234187	145	+	CUT324	CUT
chrXIV	234187	234323	137	+	CUT325	CUT
chrXIV	245475	245611	137	+	CUT326	CUT
chrXIV	258435	258787	353	+	CUT327	CUT
chrXIV	270747	271219	473	+	CUT328	CUT
chrXIV	302219	302651	433	+	CUT329	CUT
chrXIV	338003	338339	337	+	CUT330	CUT
chrXIV	340947	341051	105	+	CUT331	CUT
chrXIV	348763	349187	425	+	CUT332	CUT
chrXIV	374331	374515	185	+	CUT333	CUT
chrXIV	381099	381339	241	+	CUT334	CUT
chrXIV	417835	418155	321	+	CUT335	CUT
chrXIV	498843	499123	281	+	CUT336	CUT
[truncated: 1,890 more rows]

## Sheet: S2
Dataset S2.A list of genes with significant Alternative TSS usage (ATU) in S. cerevisiae
**Column "Systematic name" shows the systematic name of gene
**Column "condition 1 vs condition 2": Different comparisons, condition 1 is YPD and condition 2 is one of eight treatments: Cell Arrest, cell arrest by the alpha factor; DNA Damage: DNA damage; Diauxic Shift: diauxic shift; Galactose: carbon source, galactose; Glucose: fermentation by 16% glucose; H2O2: oxidative stress by H202; Heat Shock: heat shock; NaCl: osmotic stress.
**Column "dominant TSS (condition 1)": Position of dominant TSS in condition 1
**Column "dominant 5' UTR length (condition 1)" is the distance from the dominant TSS in condition 1 to gene start codon (AUG)
**Column "TPM all (condition 1)": Expression level of gene in condition 1
**Column "dominant TSS (condition 2)": Position of dominant TSS in condition 2
**Column "dominant 5' UTR length (condition 2)" is the distance from the dominant TSS in condition 2 to gene start codon (AUG)
**Column "TPM all (condition 2)": Expression level of gene in condition 2
**Column "dominant TSS distance": distance of the two dominant TSSs in condition 1 and condition 2
**Column "wilcox.p.val": p value from Wilcox.test (paired=TRUE) to determine ATU in two conditions
**Column "5' UTR length ratio (log2)": "dominant 5' UTR length (condition 2)" is divided by "dominant 5' UTR length (condition 1)" and followed by log2 transoformed
**Column "TPM ratio (log2)": "TPM all (condition 2) is divided by "TPM all (condition 1)" and followed by log2 transoformed
Systematic name	condition 1 vs condition 2	dominant TSS (condition 1)	dominant 5' UTR length (condition 1)	TPM all (condition 1)	dominant TSS (condition 2)	dominant 5' UTR length (condition 2)	TPM all (condition 2)	dominant TSS distance	wilcox.p.val	5' UTR length ratio (log2)	TPM ratio (log2)
YAR027W	Cell Arrest	183380	390	30.3166	183120	650	67.0872	-260	0.000433056	0.735489	1.14593
YBL017C	Cell Arrest	191749	166	125.817	191626	43	254.172	-123	0.000157294	-1.92427	1.01448
YBL060W	Cell Arrest	107914	18	4.0117	107712	220	10.9464	-202	7.57e-05	3.53998	1.44816
YBL061C	Cell Arrest	107506	100	22.9663	107453	47	65.7812	-53	0.000152661	-1.07325	1.51816
YBR012C	Cell Arrest	259435	73	4.73866	259560	198	15.3455	125	3.03e-05	1.42717	1.69527
YBR023C	Cell Arrest	288069	144	63.7564	287942	17	261.355	-127	1.08e-06	-3.00998	2.03537
YBR039W	Cell Arrest	315539	36	142.429	315488	87	112.471	-51	0.000471941	1.24998	-0.340692
YBR138C	Cell Arrest	515366	30	10.9581	515425	89	3.83208	59	0.00669783	1.53766	-1.5158
YBR161W	Cell Arrest	561416	218	34.2745	561559	75	17.3733	143	1.04e-06	-1.52686	-0.980267
YBR184W	Cell Arrest	597358	5	2.85396	597264	99	0.12029	-94	0.015625	4.05889	-4.56838
YBR201C-A	Cell Arrest	624760	64	32.1205	624707	11	12.1321	-53	2.39e-05	-2.43741	-1.40467
YBR203W	Cell Arrest	628973	195	8.02341	629143	25	4.48508	170	0.00092365	-2.91427	-0.83908
YCL054W-A	Cell Arrest	30875	35	36.0245	30820	90	12.9397	-55	0.0320149	1.33787	-1.47717
YCR007C	Cell Arrest	127390	660	3.47322	126772	42	51.398	-618	6.01e-06	-3.94224	3.88737
YCR079W	Cell Arrest	252844	1	13.7313	252781	64	16.3422	-63	0.0110884	5.02237	0.251131
YCR089W	Cell Arrest	267138	296	2.85396	267393	41	278.195	255	7.65e-07	-2.822	6.60699
YCR101C	Cell Arrest	303622	592	10.7158	303080	50	6.78777	-542	0.00481942	-3.53946	-0.658733
YDL048C	Cell Arrest	368261	50	36.8323	368721	510	13.7818	460	0.00153238	3.32475	-1.41821
YDL117W	Cell Arrest	248284	297	28.5127	248173	408	19.2291	-111	0.0352788	0.456789	-0.56831
YDL127W	Cell Arrest	234856	71	3.76939	234906	21	185.607	50	2.9e-07	-1.71049	5.62178
YDL179W	Cell Arrest	138196	95	16.9892	138086	205	6.89088	-110	0.000563017	1.10154	-1.30185
YDL204W	Cell Arrest	94599	6	88.1228	94107	498	23.5768	-492	0.0031517	6.15554	-1.90215
YDR009W	Cell Arrest	463363	71	0.915422	463254	180	3.07598	-109	0.00666527	1.32992	1.74854
YDR042C	Cell Arrest	541413	210	2.47702	541266	63	0.756106	-147	0.03125	-1.7211	-1.71195
YDR044W	Cell Arrest	546599	43	34.1937	546492	150	18.6621	-107	0.00554394	1.77897	-0.873621
YDR124W	Cell Arrest	699860	455	9.96194	700255	60	298.542	395	0.000131498	-2.90215	4.90536
YDR234W	Cell Arrest	931100	29	51.6944	930991	138	27.8728	-109	2.13e-08	2.21205	-0.891149
YDR281C	Cell Arrest	1022352	31	9.20807	1023028	707	34.1622	676	2.31e-05	4.46761	1.89143
YDR354W	Cell Arrest	1184671	76	19.7623	1184621	126	27.0308	-50	0.0168181	0.721898	0.45185
YDR394W	Cell Arrest	1261628	53	111.062	1261577	104	143.196	-51	0.00471779	0.959358	0.366625
YDR482C	Cell Arrest	1420849	11	32.9283	1420903	65	56.2268	54	0.000355371	2.45943	0.771931
YDR527W	Cell Arrest	1490608	486	68.6297	1490718	376	39.266	110	1.12e-06	-0.369357	-0.805554
YDR541C	Cell Arrest	1520919	221	15.1045	1520861	163	20.1055	-58	0.00407486	-0.436864	0.412619
YEL033W	Cell Arrest	86037	142	61.791	85967	212	85.9211	-70	1.17e-05	0.574838	0.475617
YEL059C-A	Cell Arrest	42701	77	38.3939	43069	445	68.7885	368	5.57e-10	2.5155	0.841291
YER026C	Cell Arrest	208484	10	55.7061	208539	65	65.3344	55	0.0207657	2.58496	0.230008
YER033C	Cell Arrest	221489	202	15.266	221541	254	10.0012	52	0.0356911	0.329018	-0.610147
YER078C	Cell Arrest	318541	199	20.5162	318487	145	14.9331	-54	0.000399072	-0.454032	-0.458252
YER188W	Cell Arrest	568033	7	18.2277	567896	144	1.59813	-137	0.000212624	4.17991	-3.51167
YFR006W	Cell Arrest	156275	29	99.8618	156217	87	128.555	-58	9.4e-05	1.55254	0.364384
YFR022W	Cell Arrest	196830	3	17.3661	196770	63	13.1116	-60	0.00327349	4	-0.405433
YGL021W	Cell Arrest	454828	32	8.31957	454774	86	0.618632	-54	0.000717549	1.39855	-3.74936
YGL045W	Cell Arrest	414048	54	6.03102	413803	299	10.0012	-245	0.00769353	2.44746	0.729703
YGL053W	Cell Arrest	402507	82	30.7205	401840	749	271.253	-667	1.48e-05	3.17571	3.14237
YGL096W	Cell Arrest	325293	38	15.3468	324959	372	4.72566	-334	0.00246358	3.25763	-1.69935
YGL121C	Cell Arrest	281180	23	55.6792	281283	126	88.052	103	0.0189918	2.40372	0.661217
YGL128C	Cell Arrest	270170	26	13.489	270521	377	21.7896	351	3.89e-06	3.80735	0.691855
YGL162W	Cell Arrest	197989	149	14.1621	198114	24	11.29	125	0.023157	-2.58496	-0.326986
YGL194C-A	Cell Arrest	140023	62	38.9862	139969	8	269.466	-54	0.000577969	-2.80735	2.78907
YGR032W	Cell Arrest	547837	427	134.944	548102	162	563.849	265	6.81e-12	-1.39274	2.06295
YGR041W	Cell Arrest	577134	353	43.5095	576945	542	7.6298	-189	1.85e-10	0.617203	-2.51161
YGR061C	Cell Arrest	615993	28	323.063	616087	122	241.662	94	0.0170857	2.08453	-0.418827
YGR107W	Cell Arrest	702461	206	0.161545	702120	547	6.3238	-341	0.000649022	1.40455	5.29078
YGR122C-A	Cell Arrest	736020	262	0.269242	735871	113	60.0589	-149	2.24e-09	-1.20603	7.80133
YGR149W	Cell Arrest	788978	53	34.8668	788920	111	44.7477	-58	0.00121666	1.05247	0.35996
YGR191W	Cell Arrest	880283	137	177.269	880191	229	131.15	-92	1.98e-05	0.736966	-0.43472
YGR233C	Cell Arrest	958434	224	45.4749	958270	60	122.163	-164	6.36e-10	-1.88304	1.42566
YGR249W	Cell Arrest	987984	65	32.5513	987925	124	13.6615	-59	1.97e-07	0.92139	-1.2526
YHL047C	Cell Arrest	10237	24	47.4404	10656	443	4.4679	419	1.76e-07	4.15056	-3.40845
YHR007C-A	Cell Arrest	123003	238	11.2005	123113	348	22.7347	110	5.07e-07	0.546216	1.02134
YHR061C	Cell Arrest	222516	38	8.10418	222628	150	0.704554	112	0.000211144	1.953	-3.52388
YHR084W	Cell Arrest	273869	305	12.1428	274170	4	32.3063	301	0.000161001	-5.93546	1.41172
YHR104W	Cell Arrest	323381	28	303.058	323310	99	430.791	-71	5.89e-06	1.78588	0.507393
YHR152W	Cell Arrest	401340	94	49.1905	401400	34	262.163	60	1.91e-07	-1.44057	2.41401
YHR205W	Cell Arrest	508927	436	18.82	509316	47	59.9901	389	0.000886104	-3.18653	1.67246
YIL023C	Cell Arrest	310441	15	11.2812	310592	166	20.7585	151	0.00824714	3.3837	0.879781
YIL059C	Cell Arrest	246922	7	13.2736	247406	491	6.82214	484	0.003878	5.94251	-0.960266
YIL066C	Cell Arrest	240760	52	2.98858	240827	119	1.51221	67	0.0195312	1.17897	-0.9828
YIL074C	Cell Arrest	222611	121	24.3664	222539	49	27.1683	-72	0.0358979	-1.28688	0.15703
YIL145C	Cell Arrest	77342	59	72.6953	77292	9	84.9588	-50	0.0173038	-2.58496	0.224902
YIR031C	Cell Arrest	414785	106	10.5812	414703	24	18.4902	-82	0.0221025	-2.09761	0.80526
YJL116C	Cell Arrest	195303	430	14.9698	195076	203	28.6461	-227	0.000127468	-1.07912	0.93628
YJL137C	Cell Arrest	156144	17	20.597	156626	499	14.0395	482	0.0266418	4.79586	-0.552941
YJR004C	Cell Arrest	445324	463	0.161545	444914	53	3.74616	-410	0.03125	-3.10309	4.5354
YJR023C	Cell Arrest	470553	348	2.74627	470655	450	4.50227	102	0.015625	0.3699	0.71318
YJR060W	Cell Arrest	548710	49	6.75797	548637	122	11.6165	-73	0.00207592	1.29866	0.781519
YJR154W	Cell Arrest	725580	204	6.19256	725756	28	34.5918	176	2.49e-06	-2.8215	2.48182
YKL064W	Cell Arrest	317597	167	142.752	317678	86	93.3275	81	5.91e-05	-0.949374	-0.613136
YKL104C	Cell Arrest	245575	202	103.712	245428	55	374.857	-147	4.19e-10	-1.85798	1.85376
YKL112W	Cell Arrest	226503	67	11.712	226419	151	18.6105	-84	0.000742681	1.16046	0.668128
YKL161C	Cell Arrest	150968	281	11.5505	150755	68	17.0296	-213	0.0467281	-2.03103	0.56009
YKL164C	Cell Arrest	142894	75	514.036	143107	288	68.2557	213	0.000455966	1.927	-2.91285
YKL182W	Cell Arrest	100347	324	1207.04	100130	541	789.564	-217	4.23e-07	0.737853	-0.612343
YKL187C	Cell Arrest	91574	38	2.53087	91902	366	0.206211	328	0.00902991	3.23423	-3.61744
YKL218C	Cell Arrest	18789	450	29.7243	18411	72	58.2717	-378	2.13e-06	-2.62716	0.971153
YKR069W	Cell Arrest	571459	153	18.7123	571572	40	29.5225	113	0.0034194	-1.90923	0.657828
YKR076W	Cell Arrest	582267	16	14.1083	582210	73	28.3368	-57	0.000381215	2.12199	1.00614
YLR053C	Cell Arrest	248438	12	3.82323	248883	457	11.29	445	0.0244675	5.13876	1.56219
YLR083C	Cell Arrest	296182	88	136.64	296258	164	58.4435	76	1.21e-06	0.890589	-1.22527
YLR092W	Cell Arrest	323361	183	8.18495	323527	17	13.1116	166	0.049996	-3.35364	0.679795
YLR101C	Cell Arrest	343301	340	0.726953	343101	140	17.2014	-200	3.63e-08	-1.27408	4.56452
YLR164W	Cell Arrest	493859	24	23.451	493529	354	8.19688	-330	0.00300367	3.82782	-1.5165
YLR171W	Cell Arrest	500606	127	2.39625	500708	25	0.206211	102	0.03125	-2.29956	-3.53859
YLR174W	Cell Arrest	504531	60	8.05033	504372	219	3.12753	-159	0.0140107	1.85062	-1.36402
YLR183C	Cell Arrest	522059	47	14.7814	522131	119	1.27163	72	9.54e-05	1.32193	-3.53903
YLR190W	Cell Arrest	534836	378	71.6183	534730	484	31.7565	-106	0.0243094	0.355787	-1.17328
YLR227C	Cell Arrest	592223	180	8.61573	592419	376	12.6648	196	0.0124149	1.05857	0.555776
YLR257W	Cell Arrest	658672	154	553.588	658622	204	351.933	-50	2.94e-05	0.403356	-0.653512
YLR297W	Cell Arrest	723884	160	71.4568	723834	210	13.3693	-50	6.34e-08	0.390182	-2.41814
YLR332W	Cell Arrest	790305	371	69.9759	790517	159	147.767	212	0.00130059	-1.21723	1.0784
YLR417W	Cell Arrest	955042	337	11.9543	955307	72	16.1188	265	0.00390785	-2.21105	0.431211
YLR452C	Cell Arrest	1041512	146	49.0289	1041421	55	711.238	-91	1.67e-09	-1.39232	3.85863
YML027W	Cell Arrest	221328	78	4.87327	221266	140	0.12029	-62	0.00579305	0.835771	-5.3403
YML046W	Cell Arrest	181392	82	4.76558	181297	177	0.240579	-95	0.0320887	1.10069	-4.30807
YML106W	Cell Arrest	56552	221	90.6537	56472	301	86.4538	-80	0.000561491	0.443989	-0.0684357
YML119W	Cell Arrest	30583	28	17.8238	30524	87	6.11759	-59	0.00041687	1.60145	-1.54277
YML130C	Cell Arrest	13275	101	36.5361	13190	16	74.9404	-85	0.0137677	-2.58496	1.03642
YMR008C	Cell Arrest	282632	48	37.1554	282768	184	48.0643	136	0.0157825	1.91667	0.371395
YMR034C	Cell Arrest	340909	187	5.97717	340855	133	10.4824	-54	0.00122519	-0.4885	0.810433
YMR043W	Cell Arrest	353472	399	104.035	353568	303	56.5533	96	2.24e-05	-0.395929	-0.879386
YMR065W	Cell Arrest	399879	27	3.06935	399700	206	148.369	-179	2.11e-06	2.88613	5.59511
YMR124W	Cell Arrest	514158	298	15.8045	514431	25	7.49232	273	1.93e-06	-3.52356	-1.07685
YMR136W	Cell Arrest	541193	6	17.743	541101	98	9.94967	-92	0.00139975	3.822	-0.834532
YMR145C	Cell Arrest	556678	203	74.7684	556511	36	27.8556	-167	5.49e-10	-2.46297	-1.42446
YMR164C	Cell Arrest	589646	96	16.5045	589579	29	47.3254	-67	3.07e-05	-1.69302	1.51975
YMR177W	Cell Arrest	616494	72	14.6467	616410	156	9.77783	-84	0.0258217	1.1048	-0.582994
YMR238W	Cell Arrest	746253	100	74.5261	746316	37	140.825	63	0.00112788	-1.41028	0.918083
YNL027W	Cell Arrest	579420	160	49.7559	579471	109	28.9211	51	0.0076557	-0.549557	-0.782747
YNL043C	Cell Arrest	546035	126	7.51184	546311	402	29.1273	276	3.71e-05	1.66595	1.95513
YNL047C	Cell Arrest	542058	177	8.64266	541910	29	3.72898	-148	0.000497084	-2.56884	-1.2127
YNL053W	Cell Arrest	529832	110	6.97336	529940	2	34.0076	108	0.00350815	-5.20945	2.28593
YNL142W	Cell Arrest	357148	305	4.25402	357385	68	8.59211	237	0.0418702	-2.14886	1.01419
YNL282W	Cell Arrest	107663	24	7.08106	107192	495	12.6304	-471	0.0160419	4.31034	0.834865
YNR045W	Cell Arrest	706114	25	17.4738	705657	482	4.1414	-457	0.00203797	4.21544	-2.077
YOL081W	Cell Arrest	170785	285	68.899	170848	222	84.0309	63	0.0259271	-0.358971	0.286437
YOL113W	Cell Arrest	104297	29	55.8946	104197	129	24.2469	-100	1.07e-05	2.11548	-1.20491
YOL159C	Cell Arrest	17814	129	37.29	17721	36	81.8313	-93	0.000195353	-1.81291	1.13386
YOL164W-A	Cell Arrest	3524	606	0.457711	3892	238	3.96956	368	0.0322008	-1.34469	3.11647
YOR089C	Cell Arrest	490850	22	161.68	490905	77	203.496	55	1.25e-06	1.76184	0.331859
YOR130C	Cell Arrest	570916	109	33.4129	570830	23	159.71	-86	1.21e-09	-2.1964	2.25698
YOR178C	Cell Arrest	670592	351	34.086	670516	275	14.3145	-76	0.000213241	-0.350907	-1.25171
YOR236W	Cell Arrest	780343	563	377.019	780285	621	316.843	-58	8.88e-09	0.141219	-0.250871
YOR291W	Cell Arrest	861004	171	27.6511	861103	72	19.4869	99	3.04e-05	-1.23644	-0.504833
YOR376W-A	Cell Arrest	1044721	475	43.5902	1044864	332	36.1728	143	0.00467388	-0.515439	-0.2691
YPL016W	Cell Arrest	520704	310	30.882	520621	393	23.8517	-83	0.00151233	0.341281	-0.372675
YPL036W	Cell Arrest	482489	354	8.64266	482272	571	6.56438	-217	0.0430788	0.688196	-0.396817
YPL192C	Cell Arrest	183270	223	0.269242	183051	4	1763.58	-219	1.83e-16	-5.48543	12.6773
YPR008W	Cell Arrest	572706	312	22.2124	572630	388	9.81219	-76	0.000145052	0.313607	-1.17872
YPR120C	Cell Arrest	775300	118	5.41176	775428	246	3.1619	128	0.0195312	1.05355	-0.775306
YPR141C	Cell Arrest	818081	158	10.9312	817996	73	155.741	-85	0.00156804	-1.10343	3.83262
YPR150W	Cell Arrest	830495	504	23.7202	830808	191	10.0356	313	1.6e-06	-1.39518	-1.24099
YPR194C	Cell Arrest	927437	500	1.6693	927090	153	11.1869	-347	1.8e-06	-1.70188	2.7445
YAR019C	DNA Damage	175135	0	2.47702	175189	54	4.89873	54	0.0488281	5.78136	0.9838
YBL061C	DNA Damage	107506	100	22.9663	107453	47	31.5829	-53	0.0183816	-1.07325	0.459623
YBL086C	DNA Damage	62717	115	32.9821	62644	42	54.4834	-73	0.0267151	-1.43172	0.724134
YBL101C	DNA Damage	28606	307	26.7896	28393	94	101.161	-213	2.81e-10	-1.69693	1.91691
YBR007C	DNA Damage	250939	46	7.02721	251106	213	32.0608	167	1.42e-06	2.18688	2.18979
YBR013C	DNA Damage	266067	186	13.4621	266012	131	22.8607	-55	3.31e-05	-0.5025	0.76397
YBR128C	DNA Damage	494176	61	16.8276	494123	8	14.6564	-53	0.0207172	-2.78427	-0.199302
YBR161W	DNA Damage	561416	218	34.2745	561617	17	22.4226	201	0.00072786	-3.60486	-0.612178
YBR162C	DNA Damage	564706	136	377.962	564786	216	271.78	80	8.38e-07	0.663519	-0.4758
YBR240C	DNA Damage	702134	292	1.18466	701957	115	11.0321	-177	0.00118917	-1.33678	3.21916
YBR277C	DNA Damage	760887	271	3.95785	760988	372	0.438098	101	0.00377029	0.455569	-3.17539
YBR291C	DNA Damage	784608	36	15.8853	784658	86	11.4702	50	0.0464677	1.23349	-0.469798
YCR020C	DNA Damage	155032	373	10.1773	154688	29	64.5199	-344	0.000190807	-3.64	2.66438
YCR065W	DNA Damage	229122	188	10.5004	229232	78	36.4418	110	0.00749151	-1.25846	1.79515
YCR079W	DNA Damage	252844	1	13.7313	252781	64	19.9932	-63	0.0073868	5.02237	0.542038
YDL088C	DNA Damage	300142	214	44.2903	299939	11	69.9762	-203	0.00193102	-4.16323	0.659874
YDL117W	DNA Damage	248284	297	28.5127	248173	408	16.4486	-111	0.0344668	0.456789	-0.793641
YDL214C	DNA Damage	76672	127	52.0444	76619	74	24.4538	-53	2.41e-08	-0.771181	-1.08968
YDR007W	DNA Damage	461646	196	67.2027	461832	10	52.054	186	0.0103542	-4.16262	-0.368511
YDR111C	DNA Damage	680009	245	24.9587	679869	105	9.71781	-140	2.85e-05	-1.21459	-1.36084
YDR144C	DNA Damage	746241	140	25.7934	746174	73	15.8512	-67	0.0410563	-0.930098	-0.70241
YDR229W	DNA Damage	924684	101	23.451	924738	47	45.8011	54	0.000562006	-1.08746	0.965737
YDR246W-A	DNA Damage	955125	8	0.134621	954701	432	3.50478	-424	0.00800431	5.5883	4.70235
YDR263C	DNA Damage	995642	108	1.05004	995576	42	18.4001	-66	1.24e-05	-1.34192	4.1312
YDR320C	DNA Damage	1108483	382	19.0085	1108126	25	52.5319	-357	0.00429785	-3.88076	1.46655
YEL017W	DNA Damage	123647	10	26.1434	123184	473	14.8555	-463	0.0143305	5.42931	-0.815448
YER019W	DNA Damage	192402	482	31.8513	192842	42	17.6832	440	0.000182254	-3.48961	-0.848971
YER033C	DNA Damage	221489	202	15.266	221541	254	39.6678	52	1.36e-05	0.329018	1.37764
YFR022W	DNA Damage	196830	3	17.3661	196770	63	26.1266	-60	0.000538334	4	0.589244
YGL053W	DNA Damage	402507	82	30.7205	402197	392	61.2541	-310	0.000611852	2.24335	0.995605
YGL056C	DNA Damage	397793	175	24.851	397716	98	138.877	-77	2.58e-07	-0.830075	2.48243
YGL167C	DNA Damage	190903	435	157.991	190840	372	71.2108	-63	0.000124404	-0.225153	-1.14967
YGL204C	DNA Damage	112108	103	32.0398	112046	41	24.0954	-62	0.00649963	-1.30812	-0.411107
YGR041W	DNA Damage	577134	353	43.5095	577192	295	29.6314	58	0.00847352	-0.258152	-0.554205
YGR161C	DNA Damage	809514	94	49.3251	809450	30	138.28	-64	1.79e-08	-1.61566	1.4872
YGR212W	DNA Damage	917036	4	0.942346	916582	458	2.9472	-454	0.0143059	6.52042	1.64502
YGR230W	DNA Damage	951546	348	12.3851	951762	132	8.80178	216	0.00937237	-1.3918	-0.49274
YGR247W	DNA Damage	984827	139	30.5051	984954	12	24.8521	127	0.0436511	-3.42884	-0.295682
YGR249W	DNA Damage	987984	65	32.5513	987925	124	60.8558	-59	8.57e-06	0.92139	0.902678
YGR286C	DNA Damage	1065053	113	14.9968	1064981	41	30.4677	-72	0.000306921	-1.44057	1.02263
YHR020W	DNA Damage	143877	119	226.513	143959	37	139.474	82	0.000671251	-1.65896	-0.699593
YHR104W	DNA Damage	323381	28	303.058	323310	99	470.477	-71	0.00543639	1.78588	0.634529
YHR176W	DNA Damage	454108	121	1.5616	454193	36	7.40784	85	0.00163998	-1.72128	2.24603
YIL056W	DNA Damage	249653	338	35.4322	249704	287	47.1951	51	0.00372141	-0.235216	0.413575
YIL083C	DNA Damage	204758	105	32.6859	204687	34	47.673	-71	0.0217786	-1.59864	0.544503
YIL164C	DNA Damage	34975	289	14.6737	34755	69	26.3257	-220	0.000470702	-2.05063	0.843242
YJL100W	DNA Damage	236817	446	23.1548	237198	65	47.2349	381	0.000594906	-2.75974	1.02854
YJL116C	DNA Damage	195303	430	14.9698	195076	203	69.9364	-227	0.00243266	-1.07912	2.22398
YJL163C	DNA Damage	113413	80	16.8276	113361	28	25.0911	-52	0.0377543	-1.48187	0.576343
YJR100C	DNA Damage	617340	6	32.0936	617394	60	40.7033	54	0.0239661	3.12338	0.342859
YKL051W	DNA Damage	341291	21	46.875	340863	449	33.4149	-428	0.00936891	4.35435	-0.488325
YKL182W	DNA Damage	100347	324	1207.04	100130	541	481.868	-217	4.94e-23	0.737853	-1.32476
YKL198C	DNA Damage	70518	298	26.8703	70337	117	96.4214	-181	1e-06	-1.34136	1.84334
YKR002W	DNA Damage	443031	201	48.7866	442981	251	102.714	-50	0.00170579	0.319068	1.07408
YKR050W	DNA Damage	527437	378	1.26544	527364	451	5.7351	-73	0.000237198	0.254125	2.18018
YKR056W	DNA Damage	549542	116	15.8853	549610	48	32.1803	68	0.00209531	-1.25565	1.01849
YKR072C	DNA Damage	578261	138	16.6391	578166	43	27.0824	-95	0.000487817	-1.65951	0.702776
YLL055W	DNA Damage	29805	304	26.4934	30073	36	60.816	268	0.000777552	-3.04321	1.19882
YLR171W	DNA Damage	500606	127	2.39625	500708	25	0.159308	102	0.03125	-2.29956	-3.91089
YLR174W	DNA Damage	504531	60	8.05033	504372	219	1.95152	-159	0.00207303	1.85062	-2.04445
YLR237W	DNA Damage	612232	135	8.40034	612297	70	37.5171	65	0.000671023	-0.937716	2.15903
YLR248W	DNA Damage	633674	578	118.736	634181	71	198.1	507	3.61e-06	-3.00749	0.738476
YLR273C	DNA Damage	691266	237	3.98478	691202	173	9.20006	-64	0.0031212	-0.451874	1.20714
YLR297W	DNA Damage	723884	160	71.4568	723834	210	18.4798	-50	4.98e-07	0.390182	-1.95112
YLR328W	DNA Damage	784702	211	91.4883	784839	74	136.049	137	0.00217425	-1.4991	0.57247
YLR337C	DNA Damage	805167	142	19.4931	805055	30	65.5952	-112	3.41e-08	-2.20568	1.75063
YLR403W	DNA Damage	925144	424	10.4197	925087	481	19.6746	-57	4.81e-05	0.18157	0.917025
YLR425W	DNA Damage	982713	181	6.48872	982812	82	23.3785	99	2.85e-05	-1.13276	1.84918
YLR452C	DNA Damage	1041512	146	49.0289	1041421	55	95.0672	-91	0.0300533	-1.39232	0.955315
YML038C	DNA Damage	204228	125	38.0708	204163	60	62.8073	-65	0.00395351	-1.04654	0.722248
YML130C	DNA Damage	13275	101	36.5361	13190	16	60.816	-85	0.0320114	-2.58496	0.735127
YMR039C	DNA Damage	349680	158	139.602	349622	100	191.17	-58	0.0172811	-0.654671	0.453538
YMR084W	DNA Damage	436600	28	9.0196	436317	311	17.0062	-283	0.0036131	3.42742	0.914923
YMR124W	DNA Damage	514158	298	15.8045	514431	25	27.64	273	0.00829985	-3.52356	0.806423
YMR145C	DNA Damage	556678	203	74.7684	556611	136	18.0815	-67	1.51e-09	-0.574393	-2.04792
YMR166C	DNA Damage	594694	221	8.9119	594613	140	29.5915	-81	1.42e-06	-0.654865	1.73138
YMR168C	DNA Damage	599264	106	13.6506	599184	26	18.878	-80	0.0232239	-1.98658	0.467749
YMR179W	DNA Damage	619674	184	5.06174	619799	59	13.3022	125	0.000847154	-1.62449	1.39396
YMR241W	DNA Damage	751816	145	65.3988	751935	26	40.544	119	0.000107038	-2.43494	-0.689777
YMR280C	DNA Damage	831436	107	20.4085	831371	42	30.0694	-65	0.0111637	-1.32862	0.559127
YMR300C	DNA Damage	867207	116	73.6107	867127	36	33.4149	-80	0.0310533	-1.66091	-1.13942
YMR318C	DNA Damage	912260	117	130.636	912183	40	196.865	-77	0.000200358	-1.52509	0.591655
YNL014W	DNA Damage	606143	176	1.26544	606255	64	4.18185	112	0.040963	-1.44524	1.7245
YNL097W-A	DNA Damage	441356	75	44.1556	441119	312	22.2633	-237	4.8e-05	2.04209	-0.987928
YNL111C	DNA Damage	417548	246	20.7585	417433	131	8.64248	-115	6.72e-05	-0.903973	-1.26419
YNL183C	DNA Damage	295713	204	16.5853	295615	106	35.5258	-98	0.0401921	-0.938013	1.09896
YNL241C	DNA Damage	198131	188	35.7284	197998	55	106.458	-133	3.54e-07	-1.75489	1.57514
YNL277W-A	DNA Damage	116677	2	0.484635	116193	486	3.30565	-484	0.0136767	7.34282	2.76996
YNL333W	DNA Damage	12862	405	0.188469	13218	49	3.66409	356	0.00514532	-3.02148	4.28106
YNR058W	DNA Damage	733984	307	0.996195	734255	36	3.10651	271	0.00642472	-3.05733	1.6408
YNR069C	DNA Damage	762828	236	6.03101	763081	489	10.355	253	0.0196222	1.04789	0.779861
YOL113W	DNA Damage	104297	29	55.8946	104197	129	27.1621	-100	0.00103974	2.11548	-1.04112
YOR015W	DNA Damage	359650	343	3.85016	359770	223	10.2356	120	0.000303781	-0.61891	1.4106
YOR156C	DNA Damage	630617	77	3.2309	630676	136	6.57147	59	0.00228588	0.81263	1.02428
YOR178C	DNA Damage	670592	351	34.086	670516	275	83.3979	-76	4.84e-06	-0.350907	1.29083
YOR180C	DNA Damage	675183	16	16.6661	675676	509	8.12472	493	0.0177184	4.90689	-1.03652
YOR198C	DNA Damage	720293	228	170.295	720075	10	419.1	-218	1.17e-07	-4.37977	1.29926
YOR291W	DNA Damage	861004	171	27.6511	861103	72	36.6011	99	0.0434673	-1.23644	0.404549
YOR328W	DNA Damage	931752	51	3.90401	931271	532	0.477925	-481	0.00276815	3.35755	-3.0301
YOR359W	DNA Damage	1011055	134	4.98097	1011174	15	10.5144	119	0.04996	-3.07682	1.07786
YOR377W	DNA Damage	1046193	33	10.7158	1045667	559	1.59308	-526	0.00145782	4.04182	-2.74985
YPL036W	DNA Damage	482489	354	8.64266	482743	100	8.523	254	0.0217007	-1.81346	-0.0201144
YPL066W	DNA Damage	426068	165	29.2935	426210	23	52.6912	142	0.00140517	-2.79008	0.846982
YPL141C	DNA Damage	286307	246	18.4969	286250	189	40.5041	-57	5.05e-05	-0.378512	1.13079
YPL258C	DNA Damage	55902	749	0.96927	55341	188	6.29268	-561	0.00341797	-1.9885	2.6987
YPR008W	DNA Damage	572706	312	22.2124	572833	185	28.4365	127	0.00227361	-0.75086	0.356378
YPR029C	DNA Damage	627394	427	36.3476	627008	41	21.5066	-386	0.00887006	-3.34915	-0.75708
YPR194C	DNA Damage	927437	500	1.6693	927330	393	8.6823	-107	7.3e-05	-0.346615	2.37884
YAL062W	Diauxic Shift	31242	325	32.4706	31521	46	236.147	279	1.54e-13	-2.79414	2.86248
YAR019C	Diauxic Shift	175135	0	2.47702	175189	54	11.86	54	0.00121855	5.78136	2.25943
YBL039W-B	Diauxic Shift	143091	302	33.0898	143188	205	58.246	97	9.37e-06	-0.556673	0.815771
YBL101C	Diauxic Shift	28606	307	26.7896	28393	94	160.003	-213	4.66e-14	-1.69693	2.57835
YBR013C	Diauxic Shift	266067	186	13.4621	266012	131	40.7554	-55	2.47e-09	-0.5025	1.59809
YBR161W	Diauxic Shift	561416	218	34.2745	561617	17	25.7806	201	0.0287607	-3.60486	-0.410849
YBR175W	Diauxic Shift	582369	39	6.16564	581715	693	1.91677	-654	0.00515581	4.11686	-1.68557
YBR176W	Diauxic Shift	583602	118	6.65027	583699	21	3.49811	97	0.00337961	-2.43539	-0.926838
YBR196C-B	Diauxic Shift	614910	280	3.4463	615039	409	0.67087	129	0.0114068	0.545054	-2.36094
YBR239C	Diauxic Shift	700092	149	2.90781	700032	89	8.314	-60	0.00600362	-0.736966	1.51561
YBR240C	Diauxic Shift	702134	292	1.18466	701872	30	12.2434	-262	5.36e-05	-3.24056	3.36945
YBR299W	Diauxic Shift	805330	21	1.61545	805141	210	9.87138	-189	0.000829585	3.26167	2.61132
YCL054W-A	Diauxic Shift	30875	35	36.0245	30716	194	12.5788	-159	0.00268234	2.43741	-1.51798
YCR007C	Diauxic Shift	127390	660	3.47322	126776	46	61.9597	-614	6.19e-08	-3.81392	4.15699
YCR047W-A	Diauxic Shift	210658	643	0.188469	211136	165	4.00127	478	0.00463701	-1.95588	4.40806
YCR079W	Diauxic Shift	252844	1	13.7313	252781	64	51.681	-63	6.07e-06	5.02237	1.91216
YDL063C	Diauxic Shift	340235	101	9.6927	340180	46	2.46785	-55	0.00160241	-1.11784	-1.97365
YDL088C	Diauxic Shift	300142	214	44.2903	299939	11	59.4679	-203	0.000165895	-4.16323	0.425121
YDL109C	Diauxic Shift	267543	342	2.18086	267261	60	19.6469	-282	4.55e-08	-2.49133	3.17134
YDL125C	Diauxic Shift	239586	22	683.335	239752	188	341.282	166	0.00744391	3.03868	-1.00163
YDL129W	Diauxic Shift	230986	38	10.9581	230919	105	42.792	-67	8.17e-07	1.44252	1.96534
YDR008C	Diauxic Shift	463277	675	0.888497	463018	416	5.79824	-259	0.00209202	-0.696976	2.70618
YDR009W	Diauxic Shift	463363	71	0.915422	463272	162	11.7642	-91	1.29e-05	1.1788	3.68382
YDR034C	Diauxic Shift	512252	143	17.6084	512752	643	55.1072	500	1.3e-06	2.16099	1.64598
YDR062W	Diauxic Shift	576096	378	186.261	576153	321	84.8412	57	0.000123427	-0.235137	-1.13449
YDR087C	Diauxic Shift	618335	29	24.3664	618759	453	4.0971	424	0.00539063	3.91966	-2.57222
YDR089W	Diauxic Shift	621991	121	23.5586	621581	531	40.3241	-410	0.0228449	2.12455	0.775386
YDR222W	Diauxic Shift	910014	40	22.5355	909860	194	0.646911	-154	4.87e-05	2.24978	-5.12249
YDR250C	Diauxic Shift	960521	160	0.188469	960676	315	8.314	155	6.27e-05	0.972864	5.46314
YDR320C	Diauxic Shift	1108483	382	19.0085	1108126	25	49.2611	-357	0.00592668	-3.88076	1.37381
YDR343C	Diauxic Shift	1161512	192	5.11559	1161414	94	44.1816	-98	5.79e-09	-1.0226	3.11047
YDR366C	Diauxic Shift	1213277	441	5.03482	1213573	737	0.598991	296	0.0143854	0.739574	-3.07133
YDR398W	Diauxic Shift	1267396	75	25.5241	1267091	380	16.2207	-305	0.039541	2.32572	-0.654025
YDR482C	Diauxic Shift	1420849	11	32.9283	1420903	65	62.0795	54	0.000378812	2.45943	0.914791
YEL017C-A	Diauxic Shift	122959	30	431.594	123039	110	12.7705	80	1.75e-12	1.84022	-5.07879
YEL033W	Diauxic Shift	86037	142	61.791	85682	497	44.4212	-355	1.44e-09	1.80013	-0.476147
YER033C	Diauxic Shift	221489	202	15.266	221541	254	71.4238	52	4.07e-07	0.329018	2.22608
YER055C	Diauxic Shift	265811	26	379.792	265888	103	27.6255	77	4.8e-10	1.94555	-3.78114
YER081W	Diauxic Shift	322668	18	40.3863	322239	447	113.88	-429	1.51e-10	4.55943	1.49558
YER184C	Diauxic Shift	558970	290	15.0237	559020	340	57.4553	50	2.7e-08	0.228753	1.9352
YFL030W	Diauxic Shift	76708	123	3.71554	76827	4	31.7945	119	0.000107674	-4.63227	3.09713
YFL055W	Diauxic Shift	16682	322	0.592332	16881	123	9.34427	199	0.000140371	-1.38119	3.9796
YFR046C	Diauxic Shift	244575	416	6.59642	244179	20	15.6936	-396	0.0155029	-4.31159	1.25042
YGL001C	Diauxic Shift	496556	54	154.383	496611	109	89.5373	55	9.52e-05	1	-0.785955
YGL056C	Diauxic Shift	397793	175	24.851	397671	53	230.708	-122	5.77e-11	-1.70454	3.21469
YGL063W	Diauxic Shift	383398	256	7.75416	383462	192	17.1072	64	0.00520419	-0.413168	1.14156
YGL173C	Diauxic Shift	180445	332	119.678	180172	59	150.059	-273	0.0214562	-2.47249	0.326377
YGL194C-A	Diauxic Shift	140023	62	38.9862	140206	245	32.9685	183	0.0433095	1.96523	-0.241875
YGL227W	Diauxic Shift	69644	27	28.0011	69589	82	76.4313	-55	2.67e-05	1.56768	1.44868
YGL248W	Diauxic Shift	35589	211	113.916	35742	58	308.912	153	6.42e-11	-1.84528	1.43922
YGR046W	Diauxic Shift	584818	77	36.3746	584765	130	84.2662	-53	4.32e-10	0.748021	1.21202
YGR061C	Diauxic Shift	615993	28	323.063	616066	101	161.584	73	2.85e-07	1.81444	-0.999532
YGR068W-A	Diauxic Shift	625803	491	2.96166	626209	85	12.3871	406	0.000794313	-2.51625	2.06437
YGR121C	Diauxic Shift	733255	328	5.70792	732982	55	16.1009	-273	0.00130406	-2.55459	1.4961
YGR143W	Diauxic Shift	774788	405	89.3613	774951	242	212.786	163	1.93e-05	-0.740523	1.25168
YGR154C	Diauxic Shift	797939	71	12.789	798256	388	31.6268	317	0.000151721	2.4337	1.30624
YGR191W	Diauxic Shift	880283	137	177.269	880191	229	97.9471	-92	7.57e-07	0.736966	-0.855863
YGR197C	Diauxic Shift	894337	197	16.9353	894159	19	64.6192	-178	2.44e-06	-3.30743	1.93193
YGR230W	Diauxic Shift	951546	348	12.3851	951762	132	41.2825	216	7.71e-08	-1.3918	1.73692
YGR249W	Diauxic Shift	987984	65	32.5513	987925	124	89.5133	-59	5.93e-09	0.92139	1.45939
YGR259C	Diauxic Shift	1013185	264	0.134621	1013266	345	4.38462	81	0.00390625	0.38478	5.02548
YGR287C	Diauxic Shift	1069050	59	4.81943	1069126	135	16.1967	76	3.81e-05	1.18057	1.74877
YHL047C	Diauxic Shift	10237	24	47.4404	10846	633	115.917	609	2.33e-07	4.66448	1.2889
YHR005C-A	Diauxic Shift	115935	34	650.461	116514	613	226.275	579	7.66e-07	4.13281	-1.52338
YHR007C-A	Diauxic Shift	123003	238	11.2005	123113	348	38.4073	110	2.93e-12	0.546216	1.77783
YHR020W	Diauxic Shift	143877	119	226.513	143959	37	58.3897	82	4.31e-09	-1.65896	-1.95581
YHR140W	Diauxic Shift	380561	5	12.7082	379887	679	31.7945	-674	5.28e-05	6.82443	1.32302
YHR176W	Diauxic Shift	454108	121	1.5616	454168	61	10.9256	60	9.42e-05	-0.976541	2.80661
YHR177W	Diauxic Shift	456574	17	0.430787	456513	78	6.51703	-61	0.00162919	2.13386	3.91917
YHR204W	Diauxic Shift	506272	47	20.1393	506114	205	37.9042	-158	0.000740575	2.10154	0.912345
YHR205W	Diauxic Shift	508927	436	18.82	509310	53	124.542	383	2.66e-08	-3.0166	2.7263
YHR209W	Diauxic Shift	519418	19	26.0357	518992	445	22.2825	-426	0.00972588	4.47897	-0.224579
YHR216W	Diauxic Shift	554290	106	65.8027	554362	34	21.0605	72	0.000369343	-1.61218	-1.6436
YIL006W	Diauxic Shift	344049	13	3.25782	343841	221	29.0152	-208	4.96e-08	3.98706	3.15483
YIL046W	Diauxic Shift	268620	31	10.9851	268470	181	126.651	-150	5.42e-15	2.50779	3.52724
YIL054W	Diauxic Shift	253981	562	0.161545	253869	674	1.7251	-112	0.010337	0.261753	3.41667
YIL056W	Diauxic Shift	249653	338	35.4322	249704	287	86.6142	51	1.39e-07	-0.235216	1.28954
YIL066C	Diauxic Shift	240760	52	2.98858	240827	119	17.251	67	6.4e-05	1.17897	2.52914
YIL083C	Diauxic Shift	204758	105	32.6859	204687	34	62.391	-71	1.73e-05	-1.59864	0.932667
YIL125W	Diauxic Shift	122414	275	266.334	122539	150	819.852	125	1.64e-07	-0.87012	1.62213
YIL134W	Diauxic Shift	97371	24	30.7205	96855	540	23.2648	-516	0.0393959	4.43563	-0.40105
YIL156W	Diauxic Shift	47692	426	25.6587	48100	18	43.8222	408	0.0382006	-4.49016	0.772213
YIL164C	Diauxic Shift	34975	289	14.6737	34755	69	70.705	-220	9.99e-09	-2.05063	2.26858
YJL100W	Diauxic Shift	236817	446	23.1548	237198	65	114.839	381	8.96e-06	-2.75974	2.31023
YJL112W	Diauxic Shift	205280	25	15.993	204981	324	52.304	-299	1.51e-08	3.64386	1.70948
YJL116C	Diauxic Shift	195303	430	14.9698	195076	203	147.232	-227	9.28e-08	-1.07912	3.29796
YJL163C	Diauxic Shift	113413	80	16.8276	113352	19	81.3191	-61	2.14e-05	-2.01792	2.27276
YJR094C	Diauxic Shift	605797	146	5.95024	605883	232	29.71	86	0.00367098	0.664514	2.31993
YJR100C	Diauxic Shift	617340	6	32.0936	617394	60	50.9383	54	1.91e-06	3.12338	0.666463
YJR155W	Diauxic Shift	727029	376	2.42318	727099	306	67.0871	70	1.65e-09	-0.296326	4.79106
YKL050C	Diauxic Shift	345794	174	0.269242	345694	74	22.8096	-100	1.17e-07	-1.22239	6.40459
YKL051W	Diauxic Shift	341291	21	46.875	340863	449	81.7983	-428	0.00584428	4.35435	0.803253
YKL064W	Diauxic Shift	317597	167	142.752	317688	76	214.631	91	0.00240605	-1.12553	0.588346
YKL105C	Diauxic Shift	242782	199	20.8932	242683	100	72.454	-99	3.62e-06	-0.985645	1.79404
YKL110C	Diauxic Shift	229939	59	40.844	230313	433	60.1148	374	0.000376692	2.85466	0.557597
YKL129C	Diauxic Shift	200215	48	34.5706	200356	189	164.723	141	3.5e-11	1.95515	2.25242
YKL182W	Diauxic Shift	100347	324	1207.04	100130	541	614.661	-217	3.39e-12	0.737853	-0.973607
YKL198C	Diauxic Shift	70518	298	26.8703	70296	76	146.609	-222	5.31e-13	-1.95722	2.44789
YKL220C	Diauxic Shift	11236	10	1.85777	11526	300	6.46911	290	0.00137012	4.77419	1.8
YKR056W	Diauxic Shift	549542	116	15.8853	549628	30	32.4414	86	0.000493305	-1.91617	1.03015
YKR072C	Diauxic Shift	578261	138	16.6391	578127	4	46.5776	-134	6.52e-08	-4.79701	1.48506
YKR080W	Diauxic Shift	590332	63	149.456	590227	168	20.3657	-105	2.77e-06	1.40088	-2.87551
YLL003W	Diauxic Shift	143196	5	19.7354	143141	60	84.2901	-55	0.000946574	3.34577	2.09458
YLL025W	Diauxic Shift	94715	32	1.99239	94254	493	10.3506	-461	8.49e-05	3.90397	2.37714
YLL055W	Diauxic Shift	29805	304	26.4934	30073	36	174.235	268	2.96e-11	-3.04321	2.71733
YLR004C	Diauxic Shift	159858	353	0.96927	159528	23	5.36696	-330	0.00692265	-3.88264	2.46914
YLR037C	Diauxic Shift	223790	731	0.350014	223261	202	2.99496	-529	0.00314289	-1.85036	3.09705
YLR042C	Diauxic Shift	230491	40	9.96194	231191	740	2.46785	700	0.00193024	4.17578	-2.01318
YLR083C	Diauxic Shift	296182	88	136.64	296258	164	28.0568	76	2.73e-07	0.890589	-2.28396
YLR131C	Diauxic Shift	407048	226	6.27333	406983	161	11.5486	-65	0.00019301	-0.486698	0.880409
YLR171W	Diauxic Shift	500606	127	2.39625	500708	25	0.790669	102	0.03125	-2.29956	-1.59963
YLR227C	Diauxic Shift	592223	180	8.61573	592411	368	18.8802	188	0.00444069	1.02763	1.13183
YLR257W	Diauxic Shift	658672	154	553.588	658622	204	336.37	-50	3.54e-08	0.403356	-0.718764
YLR273C	Diauxic Shift	691266	237	3.98478	691202	173	17.4906	-64	6.18e-06	-0.451874	2.13401
YLR297W	Diauxic Shift	723884	160	71.4568	723834	210	57.4553	-50	0.0215548	0.390182	-0.314631
YLR307C-A	Diauxic Shift	747505	394	0.592332	747177	66	168.365	-328	1.09e-12	-2.55962	8.15097
YLR312C	Diauxic Shift	759027	194	25.4164	758933	100	126.148	-94	5.81e-12	-0.949119	2.31128
YLR318W	Diauxic Shift	766572	318	2.77319	766415	475	9.08071	-157	0.00338563	0.577405	1.71126
YLR359W	Diauxic Shift	844254	28	367.596	844192	90	16.1249	-62	1.68e-09	1.64981	-4.51076
YLR372W	Diauxic Shift	867210	144	207.02	867154	200	34.5978	-56	5.14e-11	0.471143	-2.58102
YLR389C	Diauxic Shift	902660	0	41.8671	903386	726	17.0593	726	0.00101711	9.50581	-1.29526
YLR392C	Diauxic Shift	906462	157	17.3122	906700	395	33.9029	238	8.21e-06	1.32558	0.969617
YLR417W	Diauxic Shift	955042	337	11.9543	955307	72	25.541	265	2.26e-05	-2.21105	1.09528
YML007C-A	Diauxic Shift	253283	11	2.01931	253642	370	4.55234	359	0.00889389	4.95031	1.17274
YML038C	Diauxic Shift	204228	125	38.0708	204163	60	85.1287	-65	0.000128024	-1.04654	1.16096
YML106W	Diauxic Shift	56552	221	90.6537	56472	301	45.763	-80	1.58e-08	0.443989	-0.986185
YML130C	Diauxic Shift	13275	101	36.5361	13190	16	96.5335	-85	0.0453416	-2.58496	1.40171
YMR009W	Diauxic Shift	284068	34	73.4491	283598	504	114.767	-470	2.02e-06	3.85086	0.643888
YMR041C	Diauxic Shift	351991	18	30.8013	352200	227	65.0265	209	8.32e-06	3.58496	1.07804
YMR042W	Diauxic Shift	352507	96	11.2543	352596	7	51.2018	89	6.2e-06	-3.59991	2.18572
YMR124W	Diauxic Shift	514158	298	15.8045	514415	41	56.449	257	2.67e-08	-2.83168	1.83661
YMR166C	Diauxic Shift	594694	221	8.9119	594613	140	31.3872	-81	2.31e-06	-0.654865	1.81637
YMR168C	Diauxic Shift	599264	106	13.6506	599184	26	35.3405	-80	0.00279541	-1.98658	1.37236
YMR238W	Diauxic Shift	746253	100	74.5261	746316	37	47.536	63	0.0102064	-1.41028	-0.648726
YMR280C	Diauxic Shift	831436	107	20.4085	831371	42	166.735	-65	1.45e-08	-1.32862	3.03032
YMR283C	Diauxic Shift	836850	40	14.3237	836935	125	26.5713	85	0.0425057	1.61973	0.891467
YMR300C	Diauxic Shift	867207	116	73.6107	867130	39	17.0593	-77	0.014013	-1.54844	-2.10936
YMR306W	Diauxic Shift	880818	341	2.42318	880959	200	7.66709	141	0.000184463	-0.766801	1.66178
YMR315W-A	Diauxic Shift	904170	116	0.96927	904265	21	9.10468	95	0.000141912	-2.41093	3.23164
YNL001W	Diauxic Shift	627393	63	31.6628	627445	11	19.8626	52	0.0172009	-2.41504	-0.672738
YNL014W	Diauxic Shift	606143	176	1.26544	606255	64	83.3317	112	2.5e-08	-1.44524	6.04116
YNL027W	Diauxic Shift	579420	160	49.7559	579471	109	64.739	51	0.00603773	-0.549557	0.379769
YNL085W	Diauxic Shift	466868	263	106.081	466953	178	69.8424	85	0.0229299	-0.560578	-0.602994
YNL093W	Diauxic Shift	449811	57	10.1235	449865	3	82.8525	54	5.62e-07	-3.85798	3.03284
YNL097C-B	Diauxic Shift	441010	91	1.26544	441234	315	3.06684	224	0.03125	1.78022	1.27712
YNL104C	Diauxic Shift	426879	125	198.997	426765	11	285.527	-114	0.000438231	-3.39232	0.520886
YNL117W	Diauxic Shift	406075	283	0.403863	406295	63	256.081	220	3.41e-05	-2.14975	9.30852
YNL142W	Diauxic Shift	357148	305	4.25402	357385	68	34.6457	237	7.06e-05	-2.14886	3.02578
YNL170W	Diauxic Shift	315520	458	0.134621	315665	313	5.29509	145	0.00658456	-0.54773	5.29768
YNL183C	Diauxic Shift	295713	204	16.5853	295615	106	47.6558	-98	0.00106516	-0.938013	1.52275
YNL195C	Diauxic Shift	272697	701	3.1232	272099	103	20.1501	-598	2.26e-07	-2.75489	2.68969
YNL241C	Diauxic Shift	198131	188	35.7284	197998	55	122.362	-133	5.82e-11	-1.75489	1.77601
YNL282W	Diauxic Shift	107663	24	7.08106	107192	495	15.0946	-471	0.00622705	4.31034	1.09199
YNL333W	Diauxic Shift	12862	405	0.188469	13218	49	4.79193	356	0.000314874	-3.02148	4.66821
YNR069C	Diauxic Shift	762828	236	6.03101	763081	489	66.1047	253	6.64e-10	1.04789	3.45428
YNR073C	Diauxic Shift	776300	0	1.53468	776649	349	4.86381	349	0.000646024	8.45121	1.66415
YOL002C	Diauxic Shift	324371	7	38.4208	324429	65	9.41615	58	0.000901797	3.04439	-2.02868
YOL081W	Diauxic Shift	170785	285	68.899	170848	222	599.159	63	1.52e-22	-0.358971	3.12039
YOL113W	Diauxic Shift	104297	29	55.8946	104197	129	75.5209	-100	0.00268402	2.11548	0.434167
YOL158C	Diauxic Shift	21333	22	163.78	21460	149	92.5083	127	0.0435141	2.70526	-0.824102
YOR014W	Diauxic Shift	357415	259	86.9112	357640	34	204.256	225	1.14e-07	-2.89308	1.23277
YOR015W	Diauxic Shift	359650	343	3.85016	359770	223	1.3657	120	0.0078125	-0.61891	-1.49528
YOR020W-A	Diauxic Shift	371636	49	217.547	371465	220	300.814	-171	0.00022907	2.14405	0.467541
YOR114W	Diauxic Shift	537419	151	3.01551	537342	228	8.84112	-77	0.00220269	0.591276	1.55183
YOR128C	Diauxic Shift	566208	17	451.949	566262	71	132.281	54	2.3e-06	2	-1.77255
YOR156C	Diauxic Shift	630617	77	3.2309	630676	136	6.51703	59	0.0462618	0.81263	1.01228
YOR178C	Diauxic Shift	670592	351	34.086	670516	275	364.642	-76	1.24e-13	-0.350907	3.41923
YOR180C	Diauxic Shift	675183	16	16.6661	675676	509	20.7251	493	0.00428994	4.90689	0.314467
YOR187W	Diauxic Shift	683961	69	146.979	684013	17	111.365	52	0.00044128	-1.95936	-0.400321
YOR198C	Diauxic Shift	720293	228	170.295	720075	10	216.524	-218	0.00318763	-4.37977	0.346485
YOR236W	Diauxic Shift	780343	563	377.019	780285	621	1336.78	-58	9.74e-22	0.141219	1.82605
YOR267C	Diauxic Shift	825431	564	85.8073	824914	47	218.105	-517	3.48e-13	-3.55714	1.34585
YOR304W	Diauxic Shift	884412	102	19.6546	884348	166	33.1362	-64	0.000531259	0.697204	0.753539
YOR343C	Diauxic Shift	968926	452	5.51946	968644	170	55.9937	-282	3.51e-10	-1.40551	3.34267
YOR376W-A	Diauxic Shift	1044721	475	43.5902	1044864	332	291.062	143	7.93e-20	-0.515439	2.73925
YOR377W	Diauxic Shift	1046193	33	10.7158	1045667	559	1.84489	-526	0.00645217	4.04182	-2.53813
YPL024W	Diauxic Shift	503464	53	14.9698	503222	295	70.1539	-242	2.11e-13	2.45457	2.22846
YPL089C	Diauxic Shift	381360	210	14.9698	381540	390	32.9685	180	0.000104128	0.889926	1.13903
YPL141C	Diauxic Shift	286307	246	18.4969	286130	69	57.1917	-177	2.24e-06	-1.81908	1.62852
YPL151C	Diauxic Shift	267567	32	12.5736	267790	255	23.3128	223	0.0137091	2.95561	0.890723
YPL157W	Diauxic Shift	254694	120	10.635	254754	60	13.7049	60	0.0154188	-0.988126	0.365869
YPL214C	Diauxic Shift	150247	56	27.4896	150298	107	57.6949	51	0.00583546	0.921997	1.06956
YPL221W	Diauxic Shift	133023	20	91.4883	132812	231	155.426	-211	5.57e-07	3.46566	0.764572
YPL239W	Diauxic Shift	99406	78	106.135	99199	285	105.59	-207	0.00653899	1.85609	-0.00742494
YPL258C	Diauxic Shift	55902	749	0.96927	55341	188	9.7995	-561	0.00022176	-1.9885	3.33774
YPL262W	Diauxic Shift	47332	4	28.7281	47154	182	85.536	-178	0.000358089	5.19377	1.57407
YPR005C	Diauxic Shift	566690	19	10.0427	566773	102	25.565	83	2e-06	2.36457	1.34802
YPR008W	Diauxic Shift	572706	312	22.2124	572833	185	61.9597	127	1.22e-09	-0.75086	1.47996
YPR152C	Diauxic Shift	833472	14	8.93882	833629	171	51.6091	157	3.24e-10	3.51937	2.52947
YPR193C	Diauxic Shift	923983	604	2.98858	923400	21	13.082	-583	2.18e-06	-4.78136	2.13005
YPR194C	Diauxic Shift	927437	500	1.6693	927330	393	10.4225	-107	1.91e-05	-0.346615	2.64238
YBL017C	Galactose	191749	166	125.817	191626	43	169.437	-123	0.00195954	-1.92427	0.429426
YBL101C	Galactose	28606	307	26.7896	28393	94	64.1849	-213	7.63e-12	-1.69693	1.26056
YBR012C	Galactose	259435	73	4.73866	259560	198	1.56302	125	0.000698097	1.42717	-1.60014
YBR013C	Galactose	266067	186	13.4621	266012	131	21.9328	-55	0.000589774	-0.5025	0.704186
YBR018C	Galactose	275599	72	6.30026	275547	20	1995.45	-52	7.41e-11	-1.79751	8.30709
YBR033W	Galactose	301811	133	0.32309	301921	23	9.2521	110	0.000721126	-2.48113	4.83977
YBR128C	Galactose	494176	61	16.8276	494123	8	54.0756	-53	3.73e-08	-2.78427	1.68415
YBR168W	Galactose	572244	127	17.2045	572052	319	25.5378	-192	0.000498719	1.32193	0.569845
YBR176W	Galactose	583602	118	6.65027	583699	21	3.60504	97	0.0113074	-2.43539	-0.883398
YCL021W-A	Galactose	83504	116	1.42698	83414	206	5.34454	-90	0.00208169	0.823122	1.9051
YCR007C	Galactose	127390	660	3.47322	126772	42	12.7815	-618	2.64e-06	-3.94224	1.87971
YCR065W	Galactose	229122	188	10.5004	229246	64	7.21008	124	0.0267625	-1.53987	-0.54236
YCR079W	Galactose	252844	1	13.7313	252781	64	25.1092	-63	7.65e-06	5.02237	0.870747
YDL017W	Galactose	424202	7	21.7547	424107	102	28.2857	-95	0.0494858	3.6865	0.378744
YDL109C	Galactose	267543	342	2.18086	267287	86	9.52941	-256	0.000169377	-1.97912	2.12749
YDL125C	Galactose	239586	22	683.335	239752	188	689.723	166	0.000768586	3.03868	0.0134223
YDL223C	Galactose	60462	57	9.50423	60867	462	107.092	405	1.34e-24	2.99689	3.49414
YDL241W	Galactose	20605	30	29.132	20475	160	4.84033	-130	1.79e-09	2.37672	-2.58942
YDL243C	Galactose	19273	707	2.90781	18885	319	8.34454	-388	0.00197234	-1.14568	1.5209
YDR008C	Galactose	463277	675	0.888497	462995	393	8.16807	-282	0.00385672	-0.778828	3.20056
YDR034W-B	Galactose	520713	601	94.2615	521305	9	181.387	592	3.13e-08	-5.91169	0.944327
YDR036C	Galactose	524766	53	26.4934	524714	1	50.2185	-52	0.000119676	-4.75489	0.922586
YDR073W	Galactose	592363	76	52.7983	592178	261	84.5042	-185	6.35e-08	1.76664	0.678531
YDR111C	Galactose	680009	245	24.9587	679772	8	38.2941	-237	0.0318802	-4.77259	0.617579
YDR153C	Galactose	768091	120	27.0857	768034	63	84.5042	-57	1.21e-08	-0.918863	1.64149
YDR183W	Galactose	829570	15	24.2318	829515	70	13.5882	-55	0.000429036	2.14975	-0.834541
YDR234W	Galactose	931100	29	51.6944	930627	502	27.3277	-473	7.34e-05	4.06752	-0.919643
YDR246W-A	Galactose	955125	8	0.134621	954950	183	3.57983	-175	0.000705125	4.35364	4.73292
YDR273W	Galactose	1010133	43	1.72315	1009689	487	4.9916	-444	0.0133997	3.47131	1.53446
YDR357C	Galactose	1189648	81	63.8911	1189589	22	44.7227	-59	0.00637957	-1.83399	-0.514607
YDR448W	Galactose	1356029	36	30.8551	1355969	96	48.1513	-60	0.000996303	1.39046	0.642065
YEL034C-A	Galactose	86374	159	0.376939	86268	53	4.2605	-106	0.0090907	-1.56704	3.49862
YER184C	Galactose	558970	290	15.0237	559020	340	26.6723	50	6.01e-07	0.228753	0.828101
YER186C	Galactose	562818	193	23.074	562705	80	40.563	-113	5.33e-06	-1.26006	0.813896
YFL030W	Galactose	76708	123	3.71554	76827	4	23.7731	119	7.53e-05	-4.63227	2.67769
YFR055W	Galactose	264179	25	33.7629	264088	116	10.7143	-91	0.00665378	2.16993	-1.6559
YGL001C	Galactose	496556	54	154.383	496611	109	84.0504	55	9e-06	1	-0.877189
YGL045W	Galactose	414048	54	6.03102	413789	313	49.9664	-259	1.73e-11	2.51326	3.05048
YGL053W	Galactose	402507	82	30.7205	402197	392	123.857	-310	8.05e-13	2.24335	2.0114
YGL056C	Galactose	397793	175	24.851	397671	53	187.185	-122	5.44e-13	-1.70454	2.91309
YGL160W	Galactose	200447	114	23.7471	200524	37	29.2941	77	0.0323812	-1.59756	0.302858
YGL248W	Galactose	35589	211	113.916	35674	126	218.244	85	7.33e-17	-0.739236	0.937967
YGR015C	Galactose	522095	175	5.60023	522031	111	14.2689	-64	0.00041784	-0.652077	1.34932
YGR041W	Galactose	577134	353	43.5095	576945	542	31.1597	-189	2.58e-05	0.617203	-0.48165
YGR061C	Galactose	615993	28	323.063	616087	122	66.3781	94	3.06e-10	2.08453	-2.28304
YGR067C	Galactose	624881	95	14.8621	624823	37	61.6891	-58	1.19e-09	-1.33703	2.05337
YGR087C	Galactose	653700	719	1.91162	653011	30	7.23529	-689	0.00244502	-4.53766	1.92026
YGR122W	Galactose	733792	143	21.2162	733639	296	42.1765	-153	4.65e-08	1.04439	0.991269
YGR143W	Galactose	774788	405	89.3613	774951	242	218.924	163	1.21e-17	-0.740523	1.29271
YGR144W	Galactose	779834	565	2.10009	780370	29	9.2521	536	9.44e-05	-4.23777	2.13933
YGR191W	Galactose	880283	137	177.269	880231	189	87.3277	-52	1.78e-10	0.461331	-1.02143
YGR230W	Galactose	951546	348	12.3851	951762	132	24.0252	216	0.000382219	-1.3918	0.955941
YHR061C	Galactose	222516	38	8.10418	222628	150	2.11765	112	0.00031264	1.953	-1.9362
YHR106W	Galactose	325597	70	13.0044	325657	10	33	60	1.22e-06	-2.69032	1.34347
YHR176W	Galactose	454108	121	1.5616	454193	36	11.521	85	6.36e-05	-1.72128	2.88317
YHR205W	Galactose	508927	436	18.82	509316	47	37.084	389	6.04e-07	-3.18653	0.978531
YIL028W	Galactose	301542	558	5.41176	301939	161	11.2437	397	0.00281515	-1.78685	1.05495
YIL056W	Galactose	249653	338	35.4322	249713	278	128.37	60	1.15e-13	-0.28102	1.85717
YIL105C	Galactose	169779	138	91.8383	169660	19	472.286	-119	8.24e-14	-2.79701	2.36249
YIL125W	Galactose	122414	275	266.334	122539	150	386.143	125	0.000450601	-0.87012	0.535899
YIL152W	Galactose	56529	16	17.5815	56472	73	91.8403	-57	1.62e-12	2.12199	2.38507
YIL156W	Galactose	47692	426	25.6587	48100	18	36.0252	408	0.0128919	-4.49016	0.489557
YIL164C	Galactose	34975	289	14.6737	34755	69	31.7899	-220	4.85e-07	-2.05063	1.11534
YJL003W	Galactose	432597	47	25.8203	432486	158	31.916	-111	0.0443113	1.72792	0.305774
YJL083W	Galactose	278776	65	10.0966	278337	504	27.8067	-439	2.95e-06	2.93575	1.46157
YJL100W	Galactose	236817	446	23.1548	237198	65	69.7815	381	9.89e-06	-2.75974	1.59153
YJL116C	Galactose	195303	430	14.9698	195078	205	68.2185	-225	5.16e-06	-1.06504	2.1881
YJL163C	Galactose	113413	80	16.8276	113341	8	61.8151	-72	1.86e-05	-3.16993	1.87713
YJR039W	Galactose	503700	236	7.94263	503778	158	25.3109	78	8.3e-06	-0.57586	1.67207
YJR154W	Galactose	725580	204	6.19256	725761	23	13.4118	181	3.81e-05	-3.09452	1.11489
YKL050C	Galactose	345794	174	0.269242	345694	74	2.97479	-100	0.0024876	-1.22239	3.46581
YKL051W	Galactose	341291	21	46.875	340899	413	67.1344	-392	0.000501495	4.23406	0.518235
YKL105C	Galactose	242782	199	20.8932	242728	145	30.126	-54	0.000685078	-0.454032	0.527981
YKL182W	Galactose	100347	324	1207.04	100154	517	627.328	-193	1.14e-16	0.672512	-0.944179
YKL198C	Galactose	70518	298	26.8703	70394	174	145.26	-124	3.39e-15	-0.772791	2.43456
YKR044W	Galactose	521946	69	17.5546	521867	148	10.8655	-79	0.00037207	1.08989	-0.692085
YKR080W	Galactose	590332	63	149.456	590247	148	21.958	-85	5.31e-09	1.21917	-2.7669
YLL003W	Galactose	143196	5	19.7354	143141	60	40.0588	-55	0.000199737	3.34577	1.02133
YLL025W	Galactose	94715	32	1.99239	94315	432	7.0084	-400	0.000350555	3.71383	1.81459
YLL043W	Galactose	49910	28	42.4863	49853	85	79.3109	-57	1.04e-07	1.56828	0.90052
YLL055W	Galactose	29805	304	26.4934	30073	36	89.9496	268	9.31e-09	-3.04321	1.76348
YLL062C	Galactose	17661	48	2.77319	17732	119	6.7563	71	0.00134711	1.29218	1.28469
YLR049C	Galactose	245197	25	20.4085	245349	177	28.2857	152	0.0195392	2.77529	0.470902
YLR092W	Galactose	323361	183	8.18495	323527	17	25.7395	166	0.000459054	-3.35364	1.65294
YLR120W-A	Galactose	388580	92	3.52707	388478	194	2.04202	-102	0.0358683	1.06817	-0.788476
YLR257W	Galactose	658672	154	553.588	658622	204	581.294	-50	0.00607466	0.403356	0.0704559
YLR273C	Galactose	691266	237	3.98478	691202	173	13.6891	-64	4.64e-05	-0.451874	1.78045
YLR284C	Galactose	707136	96	27.1396	707065	25	229.084	-71	1.76e-10	-1.89947	3.07741
YLR297W	Galactose	723884	160	71.4568	723834	210	51.4034	-50	0.000316906	0.390182	-0.475208
YLR307C-A	Galactose	747505	394	0.592332	747177	66	2.29412	-328	0.0127725	-2.55962	1.95346
YLR312C	Galactose	759027	194	25.4164	758933	100	67.084	-94	6.81e-10	-0.949119	1.40021
YLR328W	Galactose	784702	211	91.4883	784867	46	275.849	165	1.35e-09	-2.17333	1.59222
YLR349W	Galactose	826975	546	0.753876	827041	480	3.30252	66	0.011616	-0.185504	2.13117
YLR417W	Galactose	955042	337	11.9543	955307	72	46.4622	265	2.45e-14	-2.21105	1.95852
YML003W	Galactose	263482	1	17.6623	263402	81	59.5462	-80	1.05e-08	5.35755	1.75334
YML051W	Galactose	171529	65	9.07345	171594	0	96.5294	65	4.91e-06	-6.04439	3.41125
YMR034C	Galactose	340909	187	5.97717	340855	133	51.0252	-54	1.66e-08	-0.4885	3.09368
YMR041C	Galactose	351991	18	30.8013	352080	107	83.1176	89	6.33e-08	2.50696	1.43217
YMR118C	Galactose	502749	15	0.134621	502809	75	6.45378	60	0.000318568	2.24793	5.58317
YMR246W	Galactose	759580	227	78.7263	759799	8	148.563	219	0.000690563	-4.66297	0.916158
YMR257C	Galactose	782419	388	20.8393	782340	309	37.4622	-79	0.000175247	-0.327502	0.846128
YMR280C	Galactose	831436	107	20.4085	831371	42	154.437	-65	2.01e-10	-1.32862	2.91977
YMR283C	Galactose	836850	40	14.3237	836935	125	20.4202	85	0.0131545	1.61973	0.511595
YMR315W-A	Galactose	904170	116	0.96927	904223	63	5.44538	53	0.000690894	-0.870365	2.49006
YMR318C	Galactose	912260	117	130.636	912183	40	292.513	-77	0.00023214	-1.52509	1.16295
YNL047C	Galactose	542058	177	8.64266	541910	29	22.9916	-148	1.97e-06	-2.56884	1.41156
YNL093W	Galactose	449811	57	10.1235	449865	3	85.0336	54	5.39e-08	-3.85798	3.07033
YNL104C	Galactose	426879	125	198.997	426765	11	155.798	-114	0.0307444	-3.39232	-0.353064
YNL117W	Galactose	406075	283	0.403863	406295	63	14.6723	220	0.00106011	-2.14975	5.18308
YNL124W	Galactose	392853	39	3.52707	392669	223	19.3361	-184	4.93e-06	2.48543	2.45476
YNL182C	Galactose	297640	13	11.9005	297693	66	2.69748	53	0.000647885	2.25873	-2.14134
YNL183C	Galactose	295713	204	16.5853	295615	106	30.2521	-98	6.88e-06	-0.938013	0.867131
YNL221C	Galactose	234101	406	23.3702	233777	82	32.4958	-324	0.000522484	-2.29385	0.475584
YNL241C	Galactose	198131	188	35.7284	197998	55	84.4034	-133	6.82e-10	-1.75489	1.24023
YNL279W	Galactose	110911	6	0.565408	110701	216	2.69748	-210	0.0090907	4.9542	2.25425
YNL286W	Galactose	95131	92	14.8621	95077	146	26.8487	-54	0.000237713	0.660514	0.853212
YNL328C	Galactose	23296	22	9.31576	23665	391	24.2521	369	6.57e-09	4.09115	1.38036
YNR034W	Galactose	690218	103	79.2917	690284	37	221.244	66	1e-09	-1.45251	1.48039
YNR058W	Galactose	733984	307	0.996195	734255	36	5.87395	271	4.18e-05	-3.05733	2.55983
YNR073C	Galactose	776300	0	1.53468	776370	70	5.2437	70	0.00900855	6.14975	1.77265
YOL009C	Galactose	310189	50	18.6854	310334	195	16.5126	145	0.0470538	1.94228	-0.178342
YOL085C	Galactose	162021	7	0.134621	162088	74	3.22689	67	0.015625	3.22882	4.58317
YOL152W	Galactose	40738	10	6.21948	40015	733	0.907561	-723	0.0313091	6.0602	-2.77673
YOL158C	Galactose	21333	22	163.78	21437	126	21.3025	104	0.00467413	2.46512	-2.94266
YOR099W	Galactose	511708	117	138.956	511764	61	76.3866	56	1.38e-07	-0.928447	-0.863234
YOR119C	Galactose	550270	24	12.3043	550557	311	29.9496	287	0.0166761	3.64155	1.28337
YOR156C	Galactose	630617	77	3.2309	630692	152	7.71429	75	0.000942252	0.971986	1.2556
YOR162C	Galactose	642171	179	16.2891	642102	110	56.042	-69	3e-13	-0.697437	1.7826
YOR178C	Galactose	670592	351	34.086	670516	275	184.286	-76	1.12e-16	-0.350907	2.43469
YOR181W	Galactose	675869	70	69.5182	675447	492	180.731	-422	1.07e-12	2.7957	1.37838
YOR236W	Galactose	780343	563	377.019	780285	621	944.168	-58	1.3e-08	0.141219	1.32441
YOR267C	Galactose	825431	564	85.8073	825281	414	121.185	-150	9.74e-10	-0.44514	0.498037
YOR343C	Galactose	968926	452	5.51946	968644	170	19.7395	-282	6.39e-06	-1.40551	1.83849
YOR376W-A	Galactose	1044721	475	43.5902	1044864	332	97.7143	143	2.47e-13	-0.515439	1.16456
YOR377W	Galactose	1046193	33	10.7158	1045667	559	1.53781	-526	0.0024746	4.04182	-2.80079
YPL060W	Galactose	434473	50	24.5548	434284	239	91.2101	-189	7.2e-13	2.23447	1.89319
YPL116W	Galactose	329472	134	9.53116	329420	186	12.9328	-52	0.011405	0.470079	0.440308
YPL214C	Galactose	150247	56	27.4896	150298	107	52.0588	51	0.000394382	0.921997	0.921258
YPL221W	Galactose	133023	20	91.4883	132812	231	232.311	-211	1.27e-11	3.46566	1.3444
YPL262W	Galactose	47332	4	28.7281	47154	182	39	-178	0.0171285	5.19377	0.441012
YPL272C	Galactose	28181	17	0.134621	28266	102	1.94118	85	0.0140291	2.51658	3.84996
YPR008W	Galactose	572706	312	22.2124	572833	185	41.7227	127	9.57e-06	-0.75086	0.909464
YPR060C	Galactose	675651	20	84.4881	675706	75	41.3193	55	0.000615183	1.85561	-1.03193
YPR105C	Galactose	739633	64	52.6906	739578	9	91.8403	-55	6.81e-05	-2.70044	0.801582
YPR194C	Galactose	927437	500	1.6693	927267	330	25.0588	-170	3.62e-08	-0.597979	3.908
YAL037W	Glucose	73914	106	9.93502	73450	570	26.0637	-464	0.00129724	2.41588	1.39145
YBL101C	Glucose	28606	307	26.7896	28390	91	81.1273	-216	2.36e-08	-1.74322	1.59852
YBL107W-A	Glucose	8549	719	0.403863	8783	485	4.42819	234	0.00160241	-0.567041	3.45478
YBR018C	Glucose	275599	72	6.30026	275547	20	21.2505	-52	0.000739362	-1.79751	1.75401
YBR039W	Glucose	315539	36	142.429	315488	87	115.422	-51	0.0133474	1.24998	-0.303327
YBR043C	Glucose	324093	148	25.6857	324023	78	39.2039	-70	0.000919991	-0.915388	0.610034
YBR060C	Glucose	362601	87	15.7237	362527	13	40.4794	-74	0.030986	-2.65208	1.36425
YBR093C	Glucose	430998	47	84.5957	431398	447	8.56758	400	0.013913	3.22239	-3.30363
YBR240C	Glucose	702134	292	1.18466	701957	115	10.8779	-177	0.000823502	-1.33678	3.19886
YBR270C	Glucose	744441	43	9.82732	744670	272	16.0281	229	0.00368964	2.63333	0.705734
YBR291C	Glucose	784608	36	15.8853	784658	86	8.59165	50	0.0417681	1.23349	-0.886682
YCR007C	Glucose	127390	660	3.47322	126776	46	7.98999	-614	0.0164541	-3.81392	1.20192
YCR020C	Glucose	155032	373	10.1773	154688	29	76.5547	-344	1.76e-08	-3.64	2.91113
YCR079W	Glucose	252844	1	13.7313	252781	64	25.2696	-63	0.000894216	5.02237	0.879929
YCR089W	Glucose	267138	296	2.85396	267246	188	24.8845	108	8.32e-07	-0.652077	3.12421
YDL088C	Glucose	300142	214	44.2903	299939	11	55.0876	-203	0.00508405	-4.16323	0.314739
YDL109C	Glucose	267543	342	2.18086	267261	60	6.95514	-282	0.00120656	-2.49133	1.67318
YDL197C	Glucose	106830	336	16.6391	106508	14	25.6065	-322	0.000132066	-4.48971	0.621928
YDL234C	Glucose	36560	83	63.918	36500	23	149.066	-60	1.62e-05	-1.80735	1.22166
YDR007W	Glucose	461646	196	67.2027	461818	24	47.9881	172	0.00907544	-2.9782	-0.485844
YDR073W	Glucose	592363	76	52.7983	592178	261	100.067	-185	0.00020729	1.76664	0.922409
YDR111C	Glucose	680009	245	24.9587	679869	105	14.3435	-140	0.00101508	-1.21459	-0.799148
YDR153C	Glucose	768091	120	27.0857	768034	63	48.3972	-57	0.042293	-0.918863	0.837392
YDR192C	Glucose	844934	73	2.66549	844880	19	6.71448	-54	0.0210587	-1.88753	1.33287
YDR229W	Glucose	924684	101	23.451	924738	47	31.599	54	0.0096015	-1.08746	0.430231
YDR250C	Glucose	960521	160	0.188469	960676	315	2.74355	155	0.0090907	0.972864	3.86365
YDR357C	Glucose	1189648	81	63.8911	1189720	153	27.5077	72	1.16e-07	0.909235	-1.21578
YDR366C	Glucose	1213277	441	5.03482	1213573	737	0.649788	296	0.0166868	0.739574	-2.9539
YDR396W	Glucose	1265814	481	0.538484	1265922	373	2.31036	108	0.0355223	-0.365995	2.10114
YDR520C	Glucose	1483489	86	11.2274	1483413	10	20.9858	-76	0.00398559	-2.98351	0.90239
YEL033W	Glucose	86037	142	61.791	85967	212	83.1489	-70	0.000287153	0.574838	0.4283
YER019W	Glucose	192402	482	31.8513	192846	38	21.4911	444	0.0081764	-3.63048	-0.567609
YER033C	Glucose	221489	202	15.266	221541	254	48.4213	52	1.41e-06	0.329018	1.66532
YFL054C	Glucose	22862	75	2.85396	22788	1	14.1269	-74	4.29e-05	-5.24793	2.30741
YFR055W	Glucose	264179	25	33.7629	264088	116	37.9284	-91	0.0464301	2.16993	0.167839
YGL045W	Glucose	414048	54	6.03102	413803	299	25.6546	-245	4.59e-06	2.44746	2.08875
YGL053W	Glucose	402507	82	30.7205	402197	392	88.8526	-310	4.41e-07	2.24335	1.53221
YGL056C	Glucose	397793	175	24.851	397716	98	93.7139	-77	6.95e-09	-0.830075	1.91496
YGL167C	Glucose	190903	435	157.991	190840	372	59.6602	-63	0.000355307	-0.225153	-1.405
YGL199C	Glucose	124260	218	1.88469	124205	163	7.77339	-55	0.000357066	-0.417235	2.04422
YGL204C	Glucose	112108	103	32.0398	112055	50	19.1327	-53	0.000956398	-1.02801	-0.743826
YGL205W	Glucose	108104	54	12.8967	108036	122	1.9253	-68	1.46e-05	1.16115	-2.74385
YGR041W	Glucose	577134	353	43.5095	576945	542	27.5077	-189	0.0146886	0.617203	-0.661493
YGR154C	Glucose	797939	71	12.789	798178	310	19.3974	239	0.0138988	2.11085	0.600961
YGR203W	Glucose	905226	11	25.4164	905074	163	37.4711	-152	0.00549262	3.77259	0.560019
YGR212W	Glucose	917036	4	0.942346	916582	458	3.39334	-454	0.00987435	6.52042	1.84838
YGR286C	Glucose	1065053	113	14.9968	1064981	41	21.7078	-72	0.0409832	-1.44057	0.533559
YHR007C-A	Glucose	123003	238	11.2005	123113	348	30.0828	110	4.93e-11	0.546216	1.42538
YHR161C	Glucose	422420	134	85.3227	422331	45	100.501	-89	0.0374696	-1.55325	0.236203
YHR176W	Glucose	454108	121	1.5616	454193	36	3.4896	85	0.0195312	-1.72128	1.16004
YHR204W	Glucose	506272	47	20.1393	506114	205	31.4786	-158	0.00144805	2.10154	0.644361
YHR209W	Glucose	519418	19	26.0357	518992	445	7.86966	-426	0.000468348	4.47897	-1.72612
YIL056W	Glucose	249653	338	35.4322	249704	287	75.2792	51	7.7e-10	-0.235216	1.08719
YIL083C	Glucose	204758	105	32.6859	204687	34	51.3814	-71	0.000903695	-1.59864	0.652576
YIL105C	Glucose	169779	138	91.8383	169660	19	205.839	-119	1.47e-09	-2.79701	1.16434
YIR031C	Glucose	414785	106	10.5812	414703	24	20.9617	-82	0.000673254	-2.09761	0.986252
YJL100W	Glucose	236817	446	23.1548	237198	65	42.6935	381	0.003035	-2.75974	0.882706
YJL116C	Glucose	195303	430	14.9698	195076	203	43.8728	-227	3.8e-05	-1.07912	1.55127
YJL163C	Glucose	113413	80	16.8276	113361	28	32.5857	-52	0.0164029	-1.48187	0.953408
YJL217W	Glucose	23126	7	63.0833	23032	101	24.7401	-94	4.06e-05	3.67243	-1.35041
YJR056C	Glucose	542647	145	15.3199	542582	80	23.0795	-65	0.00361005	-0.849975	0.591211
YJR101W	Glucose	618138	96	49.6482	618226	8	22.8629	88	0.0287385	-3.42999	-1.11873
YJR106W	Glucose	624788	50	8.53496	624700	138	23.1277	-88	0.000114266	1.44652	1.43816
YKL182W	Glucose	100347	324	1207.04	100130	541	858.298	-217	0.000413818	0.737853	-0.491919
YKL198C	Glucose	70518	298	26.8703	70296	76	76.3622	-222	4.72e-06	-1.95722	1.50684
YKR050W	Glucose	527437	378	1.26544	527364	451	4.42819	-73	0.00160396	0.254125	1.80708
YKR069W	Glucose	571459	153	18.7123	571524	88	28.9036	65	0.0047209	-0.791053	0.62726
YKR072C	Glucose	578261	138	16.6391	578166	43	21.1302	-95	0.0146947	-1.65951	0.344723
YLL055W	Glucose	29805	304	26.4934	30073	36	42.3084	268	0.00108734	-3.04321	0.675314
YLR120W-A	Glucose	388580	92	3.52707	388478	194	2.38256	-102	0.00687748	1.06817	-0.565958
YLR174W	Glucose	504531	60	8.05033	504372	219	1.9975	-159	0.00347209	1.85062	-2.01085
YLR227C	Glucose	592223	180	8.61573	592403	360	19.2771	180	0.000180734	0.996009	1.16184
YLR237W	Glucose	612232	135	8.40034	612297	70	55.5208	65	2.68e-05	-0.937716	2.72451
YLR297W	Glucose	723884	160	71.4568	723834	210	33.5002	-50	0.000276373	0.390182	-1.0929
YLR337C	Glucose	805167	142	19.4931	805055	30	74.5572	-112	2.4e-08	-2.20568	1.93538
YLR417W	Glucose	955042	337	11.9543	955313	66	24.7882	271	1.95e-05	-2.33479	1.05212
YLR425W	Glucose	982713	181	6.48872	982812	82	21.8281	99	0.00124108	-1.13276	1.75018
YLR452C	Glucose	1041512	146	49.0289	1041421	55	105.988	-91	0.0131627	-1.39232	1.11219
YML038C	Glucose	204228	125	38.0708	204163	60	59.3714	-65	0.049727	-1.04654	0.641084
YML130C	Glucose	13275	101	36.5361	13185	11	121.847	-90	0.000331117	-3.08746	1.73768
YMR034C	Glucose	340909	187	5.97717	340819	97	9.28957	-90	0.00823257	-0.939879	0.63615
YMR043W	Glucose	353472	399	104.035	353568	303	61.4652	96	0.0172516	-0.395929	-0.759228
YMR085W	Glucose	437022	469	0.134621	437281	210	6.64228	259	0.000705125	-1.15542	5.6247
YMR124W	Glucose	514158	298	15.8045	514415	41	26.4247	257	0.0172129	-2.83168	0.741554
YMR145C	Glucose	556678	203	74.7684	556611	136	15.1377	-67	4.17e-12	-0.574393	-2.30429
YMR166C	Glucose	594694	221	8.9119	594613	140	23.0555	-81	0.000669287	-0.654865	1.3713
YMR238W	Glucose	746253	100	74.5261	746316	37	56.1706	63	0.0136841	-1.41028	-0.407931
YMR241W	Glucose	751816	145	65.3988	751935	26	43.4155	119	0.00408251	-2.43494	-0.591054
YMR280C	Glucose	831436	107	20.4085	831376	47	38.53	-60	0.000292571	-1.16993	0.916812
YMR315W-A	Glucose	904170	116	0.96927	904223	63	3.5618	53	0.00753967	-0.870365	1.87764
YNL001W	Glucose	627393	63	31.6628	627445	11	19.4215	52	0.0233247	-2.41504	-0.705139
YNL027W	Glucose	579420	160	49.7559	579471	109	91.4276	51	3.19e-05	-0.549557	0.877764
YNL091W	Glucose	452267	141	22.8317	452329	79	48.325	62	0.000154497	-0.827819	1.08173
YNL111C	Glucose	417548	246	20.7585	417310	8	13.0198	-238	0.00548694	-4.77844	-0.672993
YNL170W	Glucose	315520	458	0.134621	315665	313	4.38005	145	0.0143059	-0.54773	5.02397
YNL221C	Glucose	234101	406	23.3702	233777	82	39.0595	-324	2.23e-05	-2.29385	0.741005
YNL239W	Glucose	200511	58	29.8858	200419	150	69.4552	-92	0.000224502	1.35576	1.21662
YNL245C	Glucose	186912	27	7.53877	187001	116	23.1758	89	0.000153948	2.06301	1.62022
YNL333W	Glucose	12862	405	0.188469	13218	49	1.82903	356	0.0127725	-3.02148	3.27868
YNR034W	Glucose	690218	103	79.2917	690284	37	218.377	66	1.12e-06	-1.45251	1.46158
YNR058W	Glucose	733984	307	0.996195	734255	36	3.9228	271	0.00253421	-3.05733	1.97738
YNR069C	Glucose	762828	236	6.03101	762928	336	39.6852	100	4.84e-08	0.507862	2.71813
YNR073C	Glucose	776300	0	1.53468	776370	70	12.1294	70	8.69e-06	6.14975	2.9825
YOL058W	Glucose	219139	72	22.7778	218479	732	7.629	-660	0.023308	3.32784	-1.57807
YOL081W	Glucose	170785	285	68.899	170848	222	554.582	63	3.66e-18	-0.358971	3.00885
YOL085C	Glucose	162021	7	0.134621	162076	62	6.76261	55	0.00902991	2.97728	5.65061
YOL113W	Glucose	104297	29	55.8946	104197	129	31.7674	-100	0.0249929	2.11548	-0.81516
YOL152W	Glucose	40738	10	6.21948	40015	733	0.288794	-723	0.00856445	6.0602	-4.42868
YOR020W-A	Glucose	371636	49	217.547	371465	220	230.218	-171	0.00117531	2.14405	0.0816693
YOR026W	Glucose	379781	0	10.1773	379708	73	23.1999	-73	0.0102988	6.20945	1.18876
YOR034C	Glucose	397299	213	24.0433	397249	163	15.0414	-50	0.0303477	-0.383915	-0.676696
YOR162C	Glucose	642171	179	16.2891	642102	110	33.1151	-69	2.8e-05	-0.697437	1.02358
YOR187W	Glucose	683961	69	146.979	684013	17	101.271	52	3e-07	-1.95936	-0.537393
YOR198C	Glucose	720293	228	170.295	720075	10	328.937	-218	0.00320196	-4.37977	0.949774
YOR236W	Glucose	780343	563	377.019	780285	621	557.133	-58	3.07e-08	0.141219	0.563385
YOR328W	Glucose	931752	51	3.90401	931228	575	1.9975	-524	0.0254306	3.46949	-0.966762
YOR359W	Glucose	1011055	134	4.98097	1011174	15	11.0945	119	0.0124186	-3.07682	1.15535
YOR376W-A	Glucose	1044721	475	43.5902	1044864	332	114.772	143	3.27e-08	-0.515439	1.39669
YOR384W	Glucose	1061470	94	4.14632	1061526	38	0.601655	56	0.0222541	-1.28445	-2.78482
YPL024W	Glucose	503464	53	14.9698	503222	295	36.7973	-242	3.54e-07	2.45457	1.29754
YPL060W	Glucose	434473	50	24.5548	434284	239	53.4511	-189	2.99e-05	2.23447	1.12221
YPL089C	Glucose	381360	210	14.9698	381540	390	25.3177	180	0.0051473	0.889926	0.758087
YPL141C	Glucose	286307	246	18.4969	286250	189	49.9615	-57	4.09e-06	-0.378512	1.43353
YPL168W	Glucose	231072	145	36.0784	231162	55	53.6918	90	0.0138187	-1.38247	0.573566
YPL221W	Glucose	133023	20	91.4883	132812	231	189.69	-211	2.46e-07	3.46566	1.05198
YPL227C	Glucose	121292	125	26.1972	121235	68	14.3435	-57	0.0117689	-0.868755	-0.869019
YPL258C	Glucose	55902	749	0.96927	55341	188	5.92029	-561	0.000421013	-1.9885	2.6107
YPR105C	Glucose	739633	64	52.6906	739578	9	104.833	-55	0.000224202	-2.70044	0.992469
YPR115W	Glucose	754678	199	52.6906	754852	25	177.705	174	5.06e-12	-2.94342	1.75387
YPR152C	Glucose	833472	14	8.93882	834203	745	42.1641	731	4.47e-10	5.63614	2.23786
YBL061C	H202	107506	100	22.9663	107453	47	27.5841	-53	0.0207695	-1.07325	0.264316
YBL101C	H202	28606	307	26.7896	28393	94	64.048	-213	1.88e-08	-1.69693	1.25748
YBR008C	H202	254427	218	18.2546	254233	24	87.74	-194	8.46e-08	-3.13093	2.26498
YBR018C	H202	275599	72	6.30026	275547	20	11.0714	-52	0.0316226	-1.79751	0.813357
YBR043C	H202	324093	148	25.6857	324017	72	57.5487	-76	2.35e-05	-1.02934	1.16382
YBR128C	H202	494176	61	16.8276	494123	8	15.1523	-53	0.0288745	-2.78427	-0.151289
YBR161W	H202	561416	218	34.2745	561559	75	12.8096	143	6.54e-09	-1.52686	-1.41991
YBR196C-B	H202	614910	280	3.4463	614713	83	1.36031	-197	0.0244198	-1.74211	-1.34111
YBR240C	H202	702134	292	1.18466	701957	115	9.74889	-177	0.00564349	-1.33678	3.04076
YCR007C	H202	127390	660	3.47322	126772	42	6.42369	-618	0.00407576	-3.94224	0.887129
YCR020C	H202	155032	373	10.1773	154688	29	67.6754	-344	1.09e-08	-3.64	2.73327
YCR065W	H202	229122	188	10.5004	229232	78	16.9661	110	0.0447748	-1.25846	0.692207
YDL198C	H202	104668	117	37.3708	104572	21	82.6766	-96	0.0322868	-2.42321	1.14557
YDL214C	H202	76672	127	52.0444	76619	74	28.3398	-53	2.81e-06	-0.771181	-0.876914
YDL218W	H202	66082	411	0.350014	66455	38	2.38055	373	0.0230353	-3.4011	2.76581
YDL243C	H202	19273	707	2.90781	18768	202	81.3919	-505	6.56e-06	-1.80227	4.80688
YDR007W	H202	461646	196	67.2027	461832	10	51.5406	186	0.00233452	-4.16262	-0.382809
YDR035W	H202	521737	79	134.917	521795	21	430.878	58	0.000498176	-1.8625	1.67521
YDR111C	H202	680009	245	24.9587	679869	105	16.8527	-140	0.00651544	-1.21459	-0.56656
YDR144C	H202	746241	140	25.7934	746174	73	9.55996	-67	0.0102995	-0.930098	-1.43192
YDR153C	H202	768091	120	27.0857	768034	63	50.2937	-57	0.00942424	-0.918863	0.892845
YDR192C	H202	844934	73	2.66549	844880	19	6.42369	-54	0.0206096	-1.88753	1.269
YDR229W	H202	924684	101	23.451	924738	47	36.1616	54	0.00202407	-1.08746	0.624811
YDR263C	H202	995642	108	1.05004	995576	42	4.15651	-66	0.00310591	-1.34192	1.98492
YDR487C	H202	1429059	79	214.451	1428989	9	319.182	-70	0.000118939	-3	0.57373
YEL033W	H202	86037	142	61.791	85967	212	78.9358	-70	4.72e-06	0.574838	0.353283
YER019W	H202	192402	482	31.8513	192842	42	19.5356	440	4.59e-05	-3.48961	-0.705249
YER078C	H202	318541	199	20.5162	318487	145	29.0577	-54	0.0378976	-0.454032	0.502158
YFL055W	H202	16682	322	0.592332	16917	87	2.56948	235	0.0079709	-1.87596	2.117
YGL036W	H202	428493	108	61.7641	428560	41	43.341	67	0.00258011	-1.37587	-0.511035
YGL053W	H202	402507	82	30.7205	402197	392	51.3517	-310	0.000500136	2.24335	0.741212
YGL056C	H202	397793	175	24.851	397716	98	98.0179	-77	6.48e-06	-0.830075	1.97974
YGL150C	H202	225747	174	95.9577	225689	116	137.467	-58	4.44e-06	-0.580846	0.518613
YGR041W	H202	577134	353	43.5095	577192	295	27.773	58	0.000802738	-0.258152	-0.647646
YGR138C	H202	765886	280	202.281	765732	126	24.3344	-154	2.25e-07	-1.14574	-3.05529
YGR197C	H202	894337	197	16.9353	894155	15	91.5187	-182	0.000374312	-3.62936	2.43403
YGR212W	H202	917036	4	0.942346	916582	458	2.34276	-454	0.0418105	6.52042	1.31388
YGR286C	H202	1065053	113	14.9968	1064981	41	32.0051	-72	2.48e-05	-1.44057	1.09365
YHR007C-A	H202	123003	238	11.2005	123113	348	109.543	110	3.67e-18	0.546216	3.28987
YHR020W	H202	143877	119	226.513	143959	37	150.201	82	0.00610676	-1.65896	-0.5927
YHR176W	H202	454108	121	1.5616	454193	36	8.23743	85	0.000305176	-1.72128	2.39917
YHR205W	H202	508927	436	18.82	509316	47	63.7079	389	3.94e-05	-3.18653	1.75921
YIL056W	H202	249653	338	35.4322	249704	287	54.9792	51	0.000376026	-0.235216	0.633825
YIL144W	H202	77539	535	37.4246	78060	14	19.6867	521	0.000531144	-5.1592	-0.926764
YIL156W	H202	47692	426	25.6587	48106	12	45.3059	414	0.00735133	-5.03765	0.820249
YIL164C	H202	34975	289	14.6737	34755	69	30.8337	-220	3.88e-05	-2.05063	1.07128
YIL167W	H202	28886	146	6.59642	28987	45	82.9412	101	2.55e-07	-1.67611	3.65233
YIR031C	H202	414785	106	10.5812	414703	24	25.0902	-82	0.00363893	-2.09761	1.24562
YJL082W	H202	281071	114	44.2633	281131	54	72.4365	60	0.0011415	-1.06413	0.710605
YJL100W	H202	236817	446	23.1548	237198	65	58.7956	381	5.57e-06	-2.75974	1.3444
YJL116C	H202	195303	430	14.9698	195076	203	83.6213	-227	2.83e-08	-1.07912	2.48181
YJL155C	H202	130786	143	32.4167	130707	64	48.1021	-79	0.0141645	-1.14756	0.569362
YJL217W	H202	23126	7	63.0833	23046	87	42.6608	-80	0.0279487	3.45943	-0.564346
YJR111C	H202	636802	96	6.4618	636710	4	25.5814	-92	1.69e-05	-4.27798	1.98509
YJR154W	H202	725580	204	6.19256	725756	28	17.6085	176	0.000132471	-2.8215	1.50766
YKL010C	H202	425990	115	57.2946	425883	8	72.6633	-107	0.0351041	-3.68806	0.342826
YKL071W	H202	304897	217	1.61545	305089	25	105.008	192	2e-07	-3.06774	6.02242
YKL144C	H202	176545	64	38.0708	176493	12	24.9768	-52	0.00274772	-2.32193	-0.608095
YKL198C	H202	70518	298	26.8703	70337	117	67.7132	-181	1.12e-05	-1.34136	1.33342
YKL218C	H202	18789	450	29.7243	18369	30	47.1196	-420	5.53e-05	-3.86279	0.664686
YKR056W	H202	549542	116	15.8853	549628	30	32.0807	86	0.00280244	-1.91617	1.01401
YKR067W	H202	567830	88	32.5782	567885	33	74.2125	55	2.45e-06	-1.38827	1.18775
YLL055W	H202	29805	304	26.4934	30073	36	88.1935	268	0.0105095	-3.04321	1.73504
YLL056C	H202	28871	566	2.50395	28356	51	21.2737	-515	2.03e-05	-3.44677	3.0868
YLR004C	H202	159858	353	0.96927	159528	23	5.63018	-330	0.0183035	-3.88264	2.53821
YLR171W	H202	500606	127	2.39625	500708	25	0.491224	102	0.03125	-2.29956	-2.28633
YLR237W	H202	612232	135	8.40034	612297	70	41.6784	65	9.72e-05	-0.937716	2.31078
YLR248W	H202	633674	578	118.736	634181	71	185.116	507	8.91e-06	-3.00749	0.640674
YLR284C	H202	707136	96	27.1396	707065	25	74.8171	-71	0.00489805	-1.89947	1.46297
YLR299W	H202	725888	181	12.789	725949	120	21.6894	61	0.00973712	-0.588931	0.762088
YLR312C	H202	759027	194	25.4164	758968	135	15.9081	-59	0.00162725	-0.519867	-0.676002
YLR337C	H202	805167	142	19.4931	805055	30	40.1292	-112	3.22e-06	-2.20568	1.04169
YLR425W	H202	982713	181	6.48872	982812	82	15.1523	99	0.000107064	-1.13276	1.22353
YML091C	H202	91044	313	155.272	90982	251	274.291	-62	2.05e-05	-0.317341	0.820915
YML130C	H202	13275	101	36.5361	13185	11	90.9141	-90	0.0262104	-3.08746	1.31518
YMR043W	H202	353472	399	104.035	353568	303	164.106	96	0.0317744	-0.395929	0.657562
YMR124W	H202	514158	298	15.8045	514415	41	20.8959	257	0.0182089	-2.83168	0.402884
YMR145C	H202	556678	203	74.7684	556611	136	40.4314	-67	0.00414577	-0.574393	-0.886951
YMR166C	H202	594694	221	8.9119	594613	140	18.6665	-81	0.000413922	-0.654865	1.06664
YMR182C	H202	625280	113	5.92332	625200	33	13.452	-80	0.0499688	-1.74543	1.18334
YMR188C	H202	637078	74	63.3795	637022	18	82.9411	-56	0.00087063	-1.98089	0.388072
YMR318C	H202	912260	117	130.636	912183	40	252.829	-77	3.5e-06	-1.52509	0.952608
YNL014W	H202	606143	176	1.26544	606255	64	9.29546	112	0.000892675	-1.44524	2.87689
YNL025C	H202	585394	103	11.7928	585318	27	16.097	-76	0.03571	-1.89308	0.448888
YNL142W	H202	357148	305	4.25402	357385	68	15.3791	237	0.0260929	-2.14886	1.85407
YNL176C	H202	307159	179	28.5396	307030	50	37.144	-129	0.00212842	-1.81943	0.380164
YNL241C	H202	198131	188	35.7284	197998	55	153.942	-133	6.89e-08	-1.75489	2.10724
YNL307C	H202	57739	166	105.058	57689	116	74.7793	-50	0.0305078	-0.51334	-0.490477
YNR058W	H202	733984	307	0.996195	734255	36	4.08093	271	0.0026073	-3.05733	2.0344
YNR074C	H202	778876	138	14.2698	778768	30	123.033	-108	2.49e-09	-2.16474	3.108
YOL081W	H202	170785	285	68.899	170848	222	143.664	63	3.78e-11	-0.358971	1.06014
YOL113W	H202	104297	29	55.8946	104147	179	23.4654	-150	0.0013657	2.58496	-1.25218
YOR014W	H202	357415	259	86.9112	357640	34	107.465	225	0.000139991	-2.89308	0.306246
YOR025W	H202	378143	76	14.6467	378200	19	10.4668	57	0.0229297	-1.94486	-0.484755
YOR099W	H202	511708	117	138.956	511764	61	95.7885	56	0.00800228	-0.928447	-0.5367
YOR130C	H202	570916	109	33.4129	570822	15	60.5716	-94	0.00740257	-2.78136	0.858236
YOR162C	H202	642171	179	16.2891	642102	110	24.5612	-69	0.0477093	-0.697437	0.59247
YOR178C	H202	670592	351	34.086	670516	275	56.604	-76	5.35e-05	-0.350907	0.731726
YOR236W	H202	780343	563	377.019	780285	621	746.659	-58	3.7e-16	0.141219	0.985812
YOR359W	H202	1011055	134	4.98097	1011174	15	11.8271	119	0.000299679	-3.07682	1.2476
YOR376W-A	H202	1044721	475	43.5902	1044864	332	67.2598	143	4.88e-05	-0.515439	0.625739
YPL036W	H202	482489	354	8.64266	482743	100	5.47903	254	0.0081938	-1.81346	-0.657555
YPL089C	H202	381360	210	14.9698	381418	268	18.6665	58	0.00164422	0.350363	0.318392
YPR008W	H202	572706	312	22.2124	572833	185	46.2128	127	2.61e-06	-0.75086	1.05692
YPR013C	H202	585755	170	14.6468	585702	117	33.1387	-53	1.51e-06	-0.535209	1.17794
YPR029C	H202	627394	427	36.3476	626977	10	18.5531	-417	0.00191055	-5.28204	-0.970199
YPR105C	H202	739633	64	52.6906	739578	9	43.3032	-55	0.0015744	-2.70044	-0.283072
YPR194C	H202	927437	500	1.6693	927090	153	9.82447	-347	1.72e-05	-1.70188	2.55714
YPR200C	H202	939778	107	1.31928	939672	1	6.42369	-106	0.00507748	-5.75489	2.28365
YAR019C	Heat Shock	175135	0	2.47702	175189	54	7.56209	54	0.0253135	5.78136	1.61018
YAR030C	Heat Shock	187257	404	0.134621	187186	333	3.6313	-71	0.00194998	-0.278074	4.75351
YBL061C	Heat Shock	107506	100	22.9663	107453	47	34.8905	-53	0.0205221	-1.07325	0.603313
YBL101C	Heat Shock	28606	307	26.7896	28390	91	71.6902	-216	1.34e-07	-1.74322	1.4201
YBL107W-A	Heat Shock	8549	719	0.403863	8783	485	5.84003	234	0.000868554	-0.567041	3.85404
YBR012C	Heat Shock	259435	73	4.73866	259560	198	11.4554	125	0.000299952	1.42717	1.27348
YBR013C	Heat Shock	266067	186	13.4621	266012	131	38.2597	-55	3.04e-07	-0.5025	1.50692
YBR018C	Heat Shock	275599	72	6.30026	275547	20	43.95	-52	7.57e-05	-1.79751	2.80238
YBR138C	Heat Shock	515366	30	10.9581	515531	195	18.456	165	0.0152985	2.66051	0.752087
YBR182C-A	Heat Shock	595597	42	1.50775	595849	294	5.05388	252	0.0302259	2.77831	1.74499
YBR196C-B	Heat Shock	614910	280	3.4463	614716	86	0.823594	-194	0.0113902	-1.69148	-2.06504
YBR240C	Heat Shock	702134	292	1.18466	701872	30	14.4503	-262	0.000478646	-3.24056	3.60855
YBR270C	Heat Shock	744441	43	9.82732	744700	302	31.072	259	1.83e-06	2.78374	1.66074
YCR007C	Heat Shock	127390	660	3.47322	126776	46	16.7339	-614	5.53e-05	-3.81392	2.26843
YCR020C	Heat Shock	155032	373	10.1773	154670	11	53.7208	-362	1e-07	-4.96193	2.40012
YCR065W	Heat Shock	229122	188	10.5004	229232	78	29.9115	110	0.00135154	-1.25846	1.51025
YCR079W	Heat Shock	252844	1	13.7313	252781	64	47.4316	-63	1.21e-05	5.02237	1.78838
YDL063C	Heat Shock	340235	101	9.6927	340180	46	4.41746	-55	0.011616	-1.11784	-1.13368
YDL088C	Heat Shock	300142	214	44.2903	299939	11	89.7344	-203	0.000319524	-4.16323	1.01867
YDL109C	Heat Shock	267543	342	2.18086	267261	60	15.9852	-282	1.08e-06	-2.49133	2.87377
YDL231C	Heat Shock	42355	111	43.2671	42289	45	138.064	-66	3.33e-07	-1.28379	1.674
YDR009W	Heat Shock	463363	71	0.915422	463254	180	3.519	-109	0.0119527	1.32992	1.94266
YDR034C	Heat Shock	512252	143	17.6084	512752	643	34.6658	500	0.0107697	2.16099	0.97725
YDR062W	Heat Shock	576096	378	186.261	576153	321	79.5517	57	0.0180771	-0.235137	-1.22736
YDR126W	Heat Shock	703229	5	3.74246	703139	95	8.01133	-90	0.00157928	4	1.09805
YDR216W	Heat Shock	894526	509	70.7029	894646	389	229.558	120	9.31e-13	-0.387023	1.69902
YDR229W	Heat Shock	924684	101	23.451	924738	47	47.5813	54	0.000585955	-1.08746	1.02075
YDR250C	Heat Shock	960521	160	0.188469	960676	315	9.13441	155	6.2e-05	0.972864	5.59891
YDR346C	Heat Shock	1168816	157	101.423	1168738	79	54.0203	-78	0.00170152	-0.981853	-0.908816
YDR482C	Heat Shock	1420849	11	32.9283	1420903	65	57.3896	54	0.0112563	2.45943	0.801462
YDR520C	Heat Shock	1483489	86	11.2274	1483413	10	40.431	-76	1.42e-05	-2.98351	1.84844
YDR541C	Heat Shock	1520919	221	15.1045	1520808	110	40.0192	-111	0.000283347	-1	1.40572
YEL018C-A	Heat Shock	122647	659	1.93854	122339	351	0.149744	-308	0.0322039	-0.906891	-3.6944
YEL033W	Heat Shock	86037	142	61.791	85682	497	41.629	-355	6.17e-06	1.80013	-0.569809
YEL053W-A	Heat Shock	52310	598	0.269242	52561	347	3.33181	251	0.00196263	-0.783469	3.62933
YER012W	Heat Shock	177760	75	144.556	177816	19	115.266	56	0.0207208	-1.926	-0.326663
YER055C	Heat Shock	265811	26	379.792	265888	103	56.6034	77	3.73e-09	1.94555	-2.74625
YER119C-A	Heat Shock	401985	747	0.376938	401638	400	1.98411	-347	0.0322039	-0.899436	2.3961
YER122C	Heat Shock	404433	81	137.421	404379	27	159.103	-54	0.0338143	-1.5502	0.211363
YER173W	Heat Shock	536300	0	6.08486	535848	452	13.4396	-452	0.00940596	8.82337	1.14319
YFL021W	Heat Shock	95798	285	20.1662	96073	10	50.3516	275	6.24e-06	-4.70044	1.3201
YFR022W	Heat Shock	196830	3	17.3661	196770	63	53.8331	-60	9.95e-09	4	1.63222
YFR055W	Heat Shock	264179	25	33.7629	264088	116	59.7855	-91	0.000227596	2.16993	0.824356
YGL045W	Heat Shock	414048	54	6.03102	413803	299	83.0707	-245	4.02e-10	2.44746	3.78387
YGL053W	Heat Shock	402507	82	30.7205	402197	392	97.6708	-310	3.13e-08	2.24335	1.66873
YGL056C	Heat Shock	397793	175	24.851	397671	53	164.345	-122	2.37e-10	-1.70454	2.72535
YGL063C-A	Heat Shock	385291	640	0.188469	385028	377	5.35336	-263	0.00588927	-0.761938	4.82805
YGL150C	Heat Shock	225747	174	95.9577	225689	116	177.709	-58	4.24e-06	-0.580846	0.889047
YGL167C	Heat Shock	190903	435	157.991	190680	212	58.1757	-223	1.87e-05	-1.03347	-1.44135
YGL204C	Heat Shock	112108	103	32.0398	112055	50	17.8945	-53	0.0008012	-1.02801	-0.84035
YGL248W	Heat Shock	35589	211	113.916	35789	11	245.469	200	1.18e-07	-4.14296	1.10757
YGL258W	Heat Shock	10448	662	2.90781	10542	568	5.69029	94	0.0213818	-0.22058	0.968568
YGR032W	Heat Shock	547837	427	134.944	548102	162	527.25	265	2e-08	-1.39274	1.96613
YGR107W	Heat Shock	702461	206	0.161545	702111	556	4.41746	-350	0.00382235	1.42805	4.77321
YGR120C	Heat Shock	730854	33	14.8083	730904	83	28.2268	50	0.00264883	1.30485	0.930661
YGR143W	Heat Shock	774788	405	89.3613	774986	207	225.665	198	2e-08	-0.964896	1.33646
YGR144W	Heat Shock	779834	565	2.10009	780370	29	9.05954	536	0.000184592	-4.23777	2.10899
YGR154C	Heat Shock	797939	71	12.789	798206	338	37.3987	267	6.68e-05	2.23522	1.54809
YGR161C	Heat Shock	809514	94	49.3251	809450	30	253.742	-64	1.2e-10	-1.61566	2.36297
YGR180C	Heat Shock	856510	209	584.793	856328	27	1062.51	-182	1.51e-06	-2.90689	0.861481
YGR203W	Heat Shock	905226	11	25.4164	905074	163	36.2756	-152	0.0273209	3.77259	0.513238
YGR249W	Heat Shock	987984	65	32.5513	987925	124	46.3085	-59	0.00318797	0.92139	0.50856
YGR259C	Heat Shock	1013185	264	0.134621	1013266	345	4.52977	81	0.0090907	0.38478	5.07246
YHR020W	Heat Shock	143877	119	226.513	143959	37	87.7877	82	1.3e-05	-1.65896	-1.3675
YHR022C	Heat Shock	150757	412	6.21948	150357	12	26.6171	-400	0.013567	-4.98956	2.09749
YHR157W	Heat Shock	412876	31	1.64237	412329	578	7.11286	-547	0.00689145	4.17742	2.11465
YHR176W	Heat Shock	454108	121	1.5616	454193	36	9.95801	85	0.000847218	-1.72128	2.67283
YHR177W	Heat Shock	456574	17	0.430787	456513	78	5.46567	-61	0.00902991	2.13386	3.66535
YHR204W	Heat Shock	506272	47	20.1393	506114	205	38.6341	-158	0.00188039	2.10154	0.939861
YHR205W	Heat Shock	508927	436	18.82	509310	53	119.683	383	4.94e-07	-3.0166	2.66888
YHR216W	Heat Shock	554290	106	65.8027	554362	34	28.7884	72	0.00467556	-1.61218	-1.19266
YIL028W	Heat Shock	301542	558	5.41176	301926	174	15.6483	384	0.000520422	-1.67549	1.53184
YIL033C	Heat Shock	291777	108	130.178	291726	57	226.301	-51	0.000914683	-0.910203	0.797755
YIL056W	Heat Shock	249653	338	35.4322	249704	287	117.849	51	6.21e-11	-0.235216	1.7338
YIL105C	Heat Shock	169779	138	91.8383	169676	35	213.348	-103	1.01e-09	-1.94902	1.21604
YIL156W	Heat Shock	47692	426	25.6587	48100	18	55.4803	408	0.0034592	-4.49016	1.11253
YJL082W	Heat Shock	281071	114	44.2633	281131	54	113.057	60	0.000254583	-1.06413	1.35287
YJL100W	Heat Shock	236817	446	23.1548	237231	32	66.9732	414	0.000198649	-3.75974	1.53227
YJL116C	Heat Shock	195303	430	14.9698	195076	203	263.887	-227	3.06e-09	-1.07912	4.13979
YJL163C	Heat Shock	113413	80	16.8276	113361	28	39.1207	-52	0.00385828	-1.48187	1.2171
YJL206C	Heat Shock	50433	498	7.99648	50026	91	19.0175	-407	0.0114028	-2.43933	1.24989
YJL217W	Heat Shock	23126	7	63.0833	23032	101	39.6448	-94	0.0116737	3.67243	-0.670126
YJR056C	Heat Shock	542647	145	15.3199	542582	80	35.452	-65	0.000100974	-0.849975	1.21046
YJR100C	Heat Shock	617340	6	32.0936	617394	60	48.4423	54	0.000163141	3.12338	0.593982
YJR106W	Heat Shock	624788	50	8.53496	624700	138	32.1951	-88	7.76e-06	1.44652	1.91538
YJR154W	Heat Shock	725580	204	6.19256	725756	28	22.6114	176	2.7e-05	-2.8215	1.86844
YJR155W	Heat Shock	727029	376	2.42318	727119	286	43.3885	90	1.8e-06	-0.393514	4.16234
YKL054C	Heat Shock	338850	97	164.426	338754	1	75.9204	-96	5.58e-05	-5.61471	-1.11488
YKL105C	Heat Shock	242782	199	20.8932	242683	100	56.7531	-99	0.0195738	-0.985645	1.44167
YKL129C	Heat Shock	200215	48	34.5706	200356	189	106.169	141	1.52e-07	1.95515	1.61874
YKL139W	Heat Shock	182758	200	15.3737	182926	32	33.393	168	2.13e-05	-2.60666	1.11908
YKL182W	Heat Shock	100347	324	1207.04	100130	541	609.422	-217	5.64e-14	0.737853	-0.985956
YKL185W	Heat Shock	94146	353	18.12	94230	269	45.6346	84	6.53e-07	-0.39079	1.33255
YKL194C	Heat Shock	78664	18	7.70031	78729	83	11.418	65	0.0308968	2.14439	0.568322
YKL198C	Heat Shock	70518	298	26.8703	70296	76	117.025	-222	6.27e-10	-1.95722	2.12273
YKL218C	Heat Shock	18789	450	29.7243	18369	30	46.1962	-420	0.00345697	-3.86279	0.636131
YKL220C	Heat Shock	11236	10	1.85777	11526	300	8.38569	290	0.000365303	4.77419	2.17436
YKR050W	Heat Shock	527437	378	1.26544	527364	451	17.9319	-73	5.74e-07	0.254125	3.82482
YKR056W	Heat Shock	549542	116	15.8853	549628	30	27.815	86	0.00531171	-1.91617	0.808176
YKR072C	Heat Shock	578261	138	16.6391	578166	43	34.254	-95	3.29e-06	-1.65951	1.04169
YKR079C	Heat Shock	589551	246	15.2929	589398	93	24.2212	-153	0.00631189	-1.39378	0.663404
YKR083C	Heat Shock	596862	40	33.1437	596913	91	62.8552	51	0.0136497	1.16601	0.9233
YLL003W	Heat Shock	143196	5	19.7354	143141	60	69.2194	-55	0.0295938	3.34577	1.81039
YLL025W	Heat Shock	94715	32	1.99239	94254	493	8.12364	-461	0.00450169	3.90397	2.02763
YLL037W	Heat Shock	65833	729	1.777	66112	450	4.38003	279	0.0175377	-0.694769	1.3015
YLL055W	Heat Shock	29805	304	26.4934	30073	36	140.161	268	1.1e-06	-3.04321	2.40338
YLL062C	Heat Shock	17661	48	2.77319	17732	119	7.97389	71	0.0416535	1.29218	1.52374
YLR012C	Heat Shock	170317	36	2.61165	170381	100	9.58365	64	0.000583419	1.44876	1.87562
YLR031W	Heat Shock	203920	305	0.457711	204102	123	8.23594	182	0.000313649	-1.30319	4.16942
YLR037C	Heat Shock	223790	731	0.350014	223093	34	2.73284	-697	0.0207062	-4.38642	2.96491
YLR101C	Heat Shock	343301	340	0.726953	343249	288	4.75439	-52	0.00163458	-0.238702	2.70933
YLR131C	Heat Shock	407048	226	6.27333	406983	161	11.9796	-65	0.00735546	-0.486698	0.933271
YLR171W	Heat Shock	500606	127	2.39625	500708	25	0.187181	102	0.03125	-2.29956	-3.67827
YLR227C	Heat Shock	592223	180	8.61573	592404	361	29.8366	181	3.65e-07	1	1.79204
YLR237W	Heat Shock	612232	135	8.40034	612297	70	54.8439	65	4.71e-05	-0.937716	2.70681
YLR248W	Heat Shock	633674	578	118.736	634181	71	196.203	507	0.00087579	-3.00749	0.724592
YLR260W	Heat Shock	665747	97	23.1279	665335	509	56.3039	-412	3.23e-08	2.37964	1.2836
YLR273C	Heat Shock	691266	237	3.98478	691202	173	20.4776	-64	0.000303074	-0.451874	2.36147
YLR284C	Heat Shock	707136	96	27.1396	707065	25	89.7718	-71	7.47e-06	-1.89947	1.72586
YLR307C-A	Heat Shock	747505	394	0.592332	747177	66	8.79749	-328	0.000227568	-2.55962	3.89261
YLR328W	Heat Shock	784702	211	91.4883	784839	74	117.063	137	0.023186	-1.4991	0.355622
YLR359W	Heat Shock	844254	28	367.596	844192	90	25.8684	-62	2.57e-07	1.64981	-3.82886
YLR389C	Heat Shock	902660	0	41.8671	903386	726	16.6965	726	0.00157137	9.50581	-1.32627
YLR422W	Heat Shock	965790	107	18.3623	965841	56	39.4951	51	0.000126044	-0.921997	1.10493
YLR425W	Heat Shock	982713	181	6.48872	982812	82	49.1162	99	2.87e-07	-1.13276	2.92019
YML106W	Heat Shock	56552	221	90.6537	56472	301	53.9829	-80	7.41e-05	0.443989	-0.747864
YML111W	Heat Shock	46790	152	20.4624	46848	94	37.8105	58	0.0229733	-0.687532	0.885813
YML130C	Heat Shock	13275	101	36.5361	13190	16	81.723	-85	0.00531292	-2.58496	1.16142
YMR041C	Heat Shock	351991	18	30.8013	352080	107	74.4979	89	0.000512243	2.50696	1.27421
YMR042W	Heat Shock	352507	96	11.2543	352596	7	31.072	89	0.00164216	-3.59991	1.46514
YMR085W	Heat Shock	437022	469	0.134621	437281	210	3.89336	259	0.00576116	-1.15542	4.85404
YMR100W	Heat Shock	465946	354	76.5185	466014	286	134.321	68	3.69e-06	-0.306768	0.811802
YMR118C	Heat Shock	502749	15	0.134621	502809	75	3.18207	60	0.00890895	2.24793	4.56299
YMR124W	Heat Shock	514158	298	15.8045	514384	72	35.1151	226	0.0147515	-2.03418	1.15176
YMR145C	Heat Shock	556678	203	74.7684	556611	136	36.7997	-67	0.00022462	-0.574393	-1.02274
YMR166C	Heat Shock	594694	221	8.9119	594613	140	53.5336	-81	8.66e-09	-0.654865	2.58664
YMR192W	Heat Shock	647025	93	21.8624	647084	34	37.5859	59	0.0387937	-1.42531	0.781736
YMR238W	Heat Shock	746253	100	74.5261	746316	37	66.4491	63	0.0444725	-1.41028	-0.165496
YMR240C	Heat Shock	751299	59	34.5706	751632	392	60.6839	333	0.0152562	2.71149	0.811768
YMR241W	Heat Shock	751816	145	65.3988	751935	26	42.4526	119	0.00429926	-2.43494	-0.623413
YMR257C	Heat Shock	782419	388	20.8393	782340	309	48.2552	-79	0.0010672	-0.327502	1.21138
YMR306W	Heat Shock	880818	341	2.42318	880959	200	7.37491	141	0.000375305	-0.766801	1.60573
YMR315W-A	Heat Shock	904170	116	0.96927	904223	63	8.87236	53	0.000376057	-0.870365	3.19435
YNL014W	Heat Shock	606143	176	1.26544	606255	64	6.43901	112	0.000204979	-1.44524	2.3472
YNL027W	Heat Shock	579420	160	49.7559	579471	109	66.2245	51	0.00292923	-0.549557	0.412498
YNL093W	Heat Shock	449811	57	10.1235	449865	3	34.5535	54	0.000374134	-3.85798	1.77113
YNL144W-A	Heat Shock	352869	192	0.457711	352546	515	5.24106	-323	0.00390625	1.41877	3.51735
YNL221C	Heat Shock	234101	406	23.3702	233777	82	48.1054	-324	5.77e-05	-2.29385	1.04153
YNL241C	Heat Shock	198131	188	35.7284	197998	55	70.904	-133	0.000402056	-1.75489	0.988797
YNL245C	Heat Shock	186912	27	7.53877	187001	116	44.811	89	3.94e-07	2.06301	2.57145
YNL271C	Heat Shock	135641	258	66.045	135451	68	140.161	-190	7.95e-06	-1.90828	1.08556
YNL325C	Heat Shock	31408	30	17.3661	31479	101	37.6233	71	0.005196	1.71823	1.11535
YNL333W	Heat Shock	12862	405	0.188469	13218	49	2.32104	356	0.0124597	-3.02148	3.62237
YNR058W	Heat Shock	733984	307	0.996195	734255	36	13.7765	271	9.41e-05	-3.05733	3.78964
YNR069C	Heat Shock	762828	236	6.03101	762928	336	56.9029	100	6.92e-09	0.507862	3.23803
YOL081W	Heat Shock	170785	285	68.899	170848	222	230.532	63	3.43e-10	-0.358971	1.74241
YOL085C	Heat Shock	162021	7	0.134621	162088	74	6.62619	67	0.0058571	3.22882	5.6212
YOL111C	Heat Shock	108945	49	89.2806	109050	154	184.073	105	8.2e-06	1.63227	1.04386
YOR020W-A	Heat Shock	371636	49	217.547	371465	220	326.256	-171	2.68e-08	2.14405	0.584674
YOR033C	Heat Shock	394639	115	21.9432	394557	33	48.2551	-82	0.00224932	-1.77052	1.13691
YOR099W	Heat Shock	511708	117	138.956	511764	61	58.4752	56	4.41e-05	-0.928447	-1.24873
YOR108C-A	Heat Shock	524970	156	0.484635	525315	501	6.96312	345	0.00027003	1.67692	3.84476
YOR144C	Heat Shock	605152	60	4.98097	605093	1	12.3539	-59	0.00314289	-4.93074	1.31047
YOR156C	Heat Shock	630617	77	3.2309	630676	136	11.5303	59	5.86e-05	0.81263	1.83542
YOR178C	Heat Shock	670592	351	34.086	670516	275	88.499	-76	3.26e-05	-0.350907	1.37648
YOR222W	Heat Shock	758302	28	151.502	757881	449	90.6328	-421	0.00965179	3.9558	-0.741234
YOR236W	Heat Shock	780343	563	377.019	780285	621	960.648	-58	3.43e-11	0.141219	1.34937
YOR256C	Heat Shock	810847	164	27.6511	810775	92	48.33	-72	0.0163841	-0.827163	0.805582
YOR267C	Heat Shock	825431	564	85.8073	824914	47	189.502	-517	8.41e-11	-3.55714	1.14304
YOR291W	Heat Shock	861004	171	27.6511	861103	72	48.8916	99	0.00911683	-1.23644	0.822247
YOR343C	Heat Shock	968926	452	5.51946	968644	170	44.0623	-282	5.22e-08	-1.40551	2.99695
YOR359W	Heat Shock	1011055	134	4.98097	1011174	15	12.4662	119	0.00340033	-3.07682	1.32353
YOR376W-A	Heat Shock	1044721	475	43.5902	1044864	332	112.945	143	4.69e-08	-0.515439	1.37354
YOR377W	Heat Shock	1046193	33	10.7158	1045667	559	3.85592	-526	0.0215661	4.04182	-1.4746
YPL088W	Heat Shock	381624	341	83.8688	381954	11	67.385	330	0.00975747	-4.83289	-0.315707
YPL089C	Heat Shock	381360	210	14.9698	381540	390	44.811	180	2.23e-05	0.889926	1.5818
YPL141C	Heat Shock	286307	246	18.4969	286073	12	58.9619	-234	1.01e-05	-4.24793	1.6725
YPL175W	Heat Shock	218579	51	13.1659	218629	1	10.557	50	0.0395355	-4.70044	-0.31861
YPL214C	Heat Shock	150247	56	27.4896	150298	107	76.4445	51	0.000179785	0.921997	1.47553
YPL258C	Heat Shock	55902	749	0.96927	55341	188	12.4288	-561	3.76e-06	-1.9885	3.68064
YPR005C	Heat Shock	566690	19	10.0427	566773	102	19.654	83	0.000721019	2.36457	0.96867
YPR007C	Heat Shock	571087	330	0.673104	570965	208	4.67952	-122	0.00250684	-0.663328	2.79746
YPR008W	Heat Shock	572706	312	22.2124	572833	185	35.6392	127	0.00105445	-0.75086	0.682096
YPR034W	Heat Shock	639473	52	14.1083	639374	151	28.6761	-99	1.59e-05	1.52001	1.02331
YPR079W	Heat Shock	698780	89	18.2277	698847	22	26.0181	67	0.00342269	-1.96829	0.513386
YPR115W	Heat Shock	754678	199	52.6906	754852	25	179.506	174	1.93e-12	-2.94342	1.76842
YPR141C	Heat Shock	818081	158	10.9312	818005	82	27.2161	-76	0.00380933	-0.937844	1.316
YPR194C	Heat Shock	927437	500	1.6693	927282	345	15.1991	-155	5.5e-06	-0.534039	3.18667
YAR023C	NaCl	180051	231	6.27333	180108	288	9.59402	57	0.0459083	0.316945	0.612904
YBL013W	NaCl	202045	11	1.85777	201990	66	6.0473	-55	0.0025165	2.48113	1.70272
YBL016W	NaCl	192423	28	28.405	192369	82	42.229	-54	0.0020239	1.51706	0.57209
YBL101C	NaCl	28606	307	26.7896	28385	86	95.3789	-221	8.48e-14	-1.82384	1.832
YBR018C	NaCl	275599	72	6.30026	275547	20	11.2526	-52	0.0405997	-1.79751	0.836771
YBR162C	NaCl	564706	136	377.962	564808	238	149.575	102	1.64e-12	0.802835	-1.33737
YBR196C-B	NaCl	614910	280	3.4463	615039	409	0.6379	129	0.00996587	0.545054	-2.43364
YBR202W	NaCl	625762	10	14.8083	625682	90	19.188	-80	0.0263053	3.04836	0.373802
YBR208C	NaCl	642353	143	64.1872	642669	459	35.7735	316	0.000150521	1.67557	-0.843396
YBR240C	NaCl	702134	292	1.18466	701957	115	5.91971	-177	0.000314261	-1.33678	2.32105
YBR277C	NaCl	760887	271	3.95785	760988	372	1.45441	101	0.00377029	0.455569	-1.44428
YCR079W	NaCl	252844	1	13.7313	252781	64	22.8879	-63	8.51e-05	5.02237	0.737112
YDL020C	NaCl	416803	95	123.393	416943	235	183.971	140	2.5e-07	1.29768	0.576208
YDL028C	NaCl	403401	110	13.0582	403467	176	27.8125	66	4.82e-05	0.67319	1.09077
YDL117W	NaCl	248284	297	28.5127	248173	408	20.4128	-111	0.00408154	0.456789	-0.482129
YDL223C	NaCl	60462	57	9.50423	60725	320	179.327	263	1.96e-27	2.46845	4.23788
YDL241W	NaCl	20605	30	29.132	20178	457	3.54673	-427	1.13e-09	3.88501	-3.03804
YDR009W	NaCl	463363	71	0.915422	463254	180	3.41914	-109	0.014296	1.32992	1.90113
YDR096W	NaCl	636945	194	81.8226	636579	560	158.174	-366	6.69e-16	1.52453	0.95094
YDR147W	NaCl	751560	71	19.0354	751183	448	32.8391	-377	1.64e-06	2.64065	0.786731
YDR234W	NaCl	931100	29	51.6944	930627	502	35.8245	-473	2.85e-05	4.06752	-0.529062
YDR273W	NaCl	1010133	43	1.72315	1009689	487	6.0473	-444	0.00134434	3.47131	1.81124
YDR286C	NaCl	1035589	14	18.4969	1035790	215	26.1284	201	0.00851246	3.848	0.498335
YDR320C	NaCl	1108483	382	19.0085	1108126	25	43.4793	-357	8.28e-05	-3.88076	1.19369
YDR354W	NaCl	1184671	76	19.7623	1184621	126	30.4151	-50	0.00118022	0.721898	0.622034
YDR394W	NaCl	1261628	53	111.062	1261577	104	178.638	-51	3.15e-08	0.959358	0.685668
YEL018C-A	NaCl	122647	659	1.93854	122575	587	0.178612	-72	0.0136767	-0.16665	-3.44007
YEL041W	NaCl	75837	107	9.34269	75675	269	28.3738	-162	1.78e-08	1.32193	1.60265
YER044C	NaCl	238055	39	155.864	238147	131	113.904	92	0.0215653	1.72247	-0.452476
YER065C	NaCl	286968	54	22.1855	287235	321	33.1963	267	0.000596536	2.54956	0.581406
YER081W	NaCl	322668	18	40.3863	322239	447	63.6625	-429	8.35e-07	4.55943	0.656579
YER132C	NaCl	430723	274	17.6892	430891	442	33.0432	168	8.08e-08	0.687875	0.901488
YFL030W	NaCl	76708	123	3.71554	76827	4	11.3291	119	0.000628016	-4.63227	1.60839
YGL001C	NaCl	496556	54	154.383	496611	109	81.6513	55	7.28e-06	1	-0.918969
YGL006W	NaCl	485900	21	137.313	485634	287	150.06	-266	0.00505314	3.71049	0.128066
YGL045W	NaCl	414048	54	6.03102	413743	359	60.4219	-305	1.64e-12	2.71049	3.3246
YGL053W	NaCl	402507	82	30.7205	402197	392	68.0002	-310	9.03e-09	2.24335	1.14634
YGL056C	NaCl	397793	175	24.851	397716	98	91.6535	-77	1.65e-09	-0.830075	1.88289
YGL141W	NaCl	238345	8	40.0901	238292	61	62.897	-53	0.000136481	2.78427	0.649745
YGL190C	NaCl	147672	283	109.178	147950	561	165.727	278	9.53e-09	0.984679	0.602129
YGL227W	NaCl	69644	27	28.0011	69589	82	45.2144	-55	0.000270622	1.56768	0.691296
YGR061C	NaCl	615993	28	323.063	616087	122	65.8569	94	6.79e-09	2.08453	-2.29441
YGR122W	NaCl	733792	143	21.2162	733639	296	50.19	-153	0.000738801	1.04439	1.24223
YGR131W	NaCl	754652	74	45.3403	754210	516	62.2591	-442	0.037078	2.7852	0.45749
YGR143W	NaCl	774788	405	89.3613	774986	207	148.018	198	2.32e-13	-0.964896	0.728054
YGR144W	NaCl	779834	565	2.10009	780164	235	10.6912	330	2.37e-07	-1.26202	2.3479
YGR177C	NaCl	850488	52	5.681	850762	326	2.11783	274	0.0238209	2.62523	-1.42356
YGR180C	NaCl	856510	209	584.793	856328	27	344.747	-182	0.00530277	-2.90689	-0.762388
YGR191W	NaCl	880283	137	177.269	880191	229	110.535	-92	5.51e-06	0.736966	-0.68143
YGR225W	NaCl	945122	23	1.18466	945048	97	2.62815	-74	0.0374859	2.02975	1.14957
YGR230W	NaCl	951546	348	12.3851	951762	132	27.5573	216	1.43e-06	-1.3918	1.15383
YHL040C	NaCl	21311	340	7.96956	21157	186	15.131	-154	0.00124489	-0.866733	0.924936
YHR007C	NaCl	121828	145	209.551	121721	38	51.6699	-107	6.09e-05	-1.90442	-2.0199
YHR022C	NaCl	150757	412	6.21948	150362	17	129.953	-395	7.33e-10	-4.52007	4.38505
YHR061C	NaCl	222516	38	8.10418	222612	134	4.64391	96	0.00837917	1.79141	-0.803324
YHR103W	NaCl	320216	198	43.4018	320160	254	52.2313	-56	0.002534	0.357729	0.267161
YIL056W	NaCl	249653	338	35.4322	249713	278	94.3327	60	3.66e-14	-0.28102	1.4127
YIL066C	NaCl	240760	52	2.98858	240827	119	17.4019	67	1.3e-05	1.17897	2.54171
YIL105C	NaCl	169779	138	91.8383	169660	19	160.317	-119	1.85e-06	-2.79701	0.80376
YIL106W	NaCl	166399	16	36.6707	166345	70	74.6599	-54	7.27e-06	2.06228	1.0257
YIL156W	NaCl	47692	426	25.6587	48100	18	32.8646	408	0.038055	-4.49016	0.357086
YJL100W	NaCl	236817	446	23.1548	237198	65	48.557	381	3.26e-06	-2.75974	1.06837
YJL116C	NaCl	195303	430	14.9698	195076	203	46.0054	-227	1.14e-05	-1.07912	1.61974
YJL133W	NaCl	160542	77	21.9701	160479	140	14.6972	-63	0.00130646	0.854149	-0.579999
YJL163C	NaCl	113413	80	16.8276	113361	28	53.3285	-52	3.92e-08	-1.48187	1.66408
YKL032C	NaCl	381952	94	38.6631	382040	182	125.437	88	7.78e-14	0.945844	1.69793
YKL089W	NaCl	273365	29	5.06174	272969	425	16.3558	-396	0.0120894	3.82782	1.69209
YKL112W	NaCl	226503	67	11.712	226385	185	25.7202	-118	0.00163233	1.4517	1.13491
YKL162C	NaCl	148871	33	1.53468	148936	98	11.2526	65	4.22e-05	1.54189	2.87425
YKL182W	NaCl	100347	324	1207.04	100130	541	378.913	-217	1.57e-23	0.737853	-1.67153
YKL198C	NaCl	70518	298	26.8703	70337	117	65.8824	-181	1.86e-08	-1.34136	1.29388
YKR002W	NaCl	443031	201	48.7866	442981	251	85.9635	-50	0.000871342	0.319068	0.817239
YKR080W	NaCl	590332	63	149.456	590227	168	34.1915	-105	0.00890934	1.40088	-2.12801
YKR083C	NaCl	596862	40	33.1437	596913	91	24.9291	51	0.0312207	1.16601	-0.410899
YLL003W	NaCl	143196	5	19.7354	143141	60	31.7674	-55	0.00116631	3.34577	0.686762
YLL025W	NaCl	94715	32	1.99239	94462	285	3.95498	-253	0.0185958	3.11548	0.989172
YLL055W	NaCl	29805	304	26.4934	30073	36	39.5243	268	3.01e-06	-3.04321	0.577108
YLR049C	NaCl	245197	25	20.4085	245363	191	31.3592	166	2.29e-05	2.88452	0.619717
YLR081W	NaCl	290160	52	8.66958	290033	179	2.7047	-127	0.00150648	1.76393	-1.68049
YLR130C	NaCl	404196	134	42.4325	404257	195	20.4128	61	0.000995717	0.537894	-1.05569
YLR152C	NaCl	444848	160	24.5548	444760	72	44.7806	-88	1.44e-07	-1.14109	0.866867
YLR214W	NaCl	568518	49	110.147	568367	200	5.81765	-151	6.35e-07	2.0072	-4.24285
YLR273C	NaCl	691266	237	3.98478	691202	173	8.77751	-64	0.000266719	-0.451874	1.13931
YLR297W	NaCl	723884	160	71.4568	723834	210	80.452	-50	0.032937	0.390182	0.171058
YLR312C	NaCl	759027	194	25.4164	758933	100	53.2775	-94	2.18e-06	-0.949119	1.06776
YLR328W	NaCl	784702	211	91.4883	784839	74	113.699	137	0.033002	-1.4991	0.313565
YLR337C	NaCl	805167	142	19.4931	805055	30	89.0509	-112	4.46e-12	-2.20568	2.19167
YLR389C	NaCl	902660	0	41.8671	902807	147	73.3841	147	3.82e-06	7.20945	0.80965
YLR417W	NaCl	955042	337	11.9543	955307	72	47.5619	265	1.33e-14	-2.21105	1.99227
YLR446W	NaCl	1025178	36	10.1504	1025128	86	22.9899	-50	9.06e-06	1.23349	1.17946
YML038C	NaCl	204228	125	38.0708	204163	60	60.3199	-65	4.46e-08	-1.04654	0.663949
YML042W	NaCl	192784	4	15.3468	192634	154	56.4925	-150	7.51e-09	4.9542	1.88012
YML106W	NaCl	56552	221	90.6537	56472	301	26.6132	-80	1.52e-11	0.443989	-1.76822
YML119W	NaCl	30583	28	17.8238	30524	87	33.5536	-59	0.000118309	1.60145	0.912661
YMR034C	NaCl	340909	187	5.97717	340855	133	9.41541	-54	0.000512659	-0.4885	0.655562
YMR041C	NaCl	351991	18	30.8013	352080	107	54.094	89	0.0174393	2.50696	0.812479
YMR042W	NaCl	352507	96	11.2543	352596	7	30.2875	89	1.44e-05	-3.59991	1.42825
YMR043W	NaCl	353472	399	104.035	353565	306	145.748	93	3.68e-13	-0.381761	0.486402
YMR085W	NaCl	437022	469	0.134621	437281	210	2.88331	259	0.00361661	-1.15542	4.42075
YMR086W	NaCl	439190	18	25.8741	439119	89	91.4749	-71	3.7e-08	2.24393	1.82187
YMR124W	NaCl	514158	298	15.8045	514384	72	34.1149	226	3.14e-08	-2.03418	1.11007
YMR251W	NaCl	772898	17	1.48083	772425	490	16.2792	-473	3.74e-07	4.76965	3.45855
YMR261C	NaCl	793539	170	68.1989	793455	86	84.5601	-84	0.00162166	-0.974909	0.310228
YMR280C	NaCl	831436	107	20.4085	831371	42	32.1247	-65	0.00131079	-1.32862	0.65451
YMR318C	NaCl	912260	117	130.636	912187	44	137.174	-73	0.00446089	-1.39079	0.070455
YNL020C	NaCl	597595	56	16.3699	597672	133	23.1941	77	0.02541	1.2332	0.50271
YNL047C	NaCl	542058	177	8.64266	541910	29	26.2815	-148	3.45e-06	-2.56884	1.6045
YNL093W	NaCl	449811	57	10.1235	449865	3	36.6665	54	8.08e-07	-3.85798	1.85676
YNL097W-A	NaCl	441356	75	44.1556	441119	312	98.8746	-237	5.36e-07	2.04209	1.163
YNL182C	NaCl	297640	13	11.9005	297693	66	6.63417	53	0.00743629	2.25873	-0.843033
YNL221C	NaCl	234101	406	23.3702	233777	82	30.2875	-324	0.00813904	-2.29385	0.374054
YNL239W	NaCl	200511	58	29.8858	200419	150	62.8204	-92	3.51e-07	1.35576	1.07177
YNL241C	NaCl	198131	188	35.7284	198002	59	128.55	-129	5.66e-13	-1.65535	1.84718
YNL242W	NaCl	191230	94	5.25021	191175	149	7.961	-55	0.0244141	0.658963	0.600573
YNL277W-A	NaCl	116677	2	0.484635	116193	486	2.34747	-484	0.0207062	7.34282	2.27614
YNL328C	NaCl	23296	22	9.31576	23665	391	17.2233	369	3.45e-06	4.09115	0.886616
YNR058W	NaCl	733984	307	0.996195	734255	36	5.00114	271	7.03e-05	-3.05733	2.32776
YOL085C	NaCl	162021	7	0.134621	162088	74	3.01089	67	0.0058571	3.22882	4.48321
YOL128C	NaCl	79550	71	3.71553	79811	332	10.2574	261	0.00359313	2.20945	1.46503
YOL152W	NaCl	40738	10	6.21948	40015	733	0.38274	-723	0.00976562	6.0602	-4.02236
YOR016C	NaCl	361138	54	86.9382	361222	138	53.9664	84	0.00651274	1.33758	-0.687928
YOR034C	NaCl	397299	213	24.0433	397381	295	8.26719	82	3e-05	0.467986	-1.54017
YOR089C	NaCl	490850	22	161.68	490905	77	192.723	55	2.41e-06	1.76184	0.253387
YOR099W	NaCl	511708	117	138.956	511630	195	77.9004	-78	1.07e-05	0.732067	-0.834922
YOR100C	NaCl	514315	37	1.26544	514403	125	4.92459	88	0.0025165	1.72935	1.96037
YOR178C	NaCl	670592	351	34.086	670516	275	138.629	-76	8.06e-14	-0.350907	2.02397
YOR180C	NaCl	675183	16	16.6661	675676	509	20.7956	493	0.00491566	4.90689	0.319362
YOR236W	NaCl	780343	563	377.019	780285	621	285.856	-58	0.000148102	0.141219	-0.399349
YOR267C	NaCl	825431	564	85.8073	825281	414	226.837	-150	8.17e-26	-0.44514	1.40249
YOR376W-A	NaCl	1044721	475	43.5902	1044864	332	87.1372	143	2.67e-06	-0.515439	0.999284
YPL060W	NaCl	434473	50	24.5548	434284	239	40.545	-189	1.35e-05	2.23447	0.723515
YPL085W	NaCl	386930	137	40.2516	386879	188	62.3356	-51	5.18e-05	0.453718	0.63101
YPL089C	NaCl	381360	210	14.9698	381444	294	20.5914	84	0.0214087	0.483472	0.459985
YPL116W	NaCl	329472	134	9.53116	329405	201	14.5696	-67	0.0206777	0.581396	0.612242
YPL141C	NaCl	286307	246	18.4969	286250	189	35.5183	-57	1.02e-07	-0.378512	0.941279
YPL170W	NaCl	228276	38	68.1989	228191	123	43.9131	-85	0.00327776	1.66879	-0.635098
YPL221W	NaCl	133023	20	91.4883	132812	231	173.637	-211	6.44e-11	3.46566	0.924411
YPL224C	NaCl	128279	191	34.1399	128189	101	44.0407	-90	0.00108881	-0.912537	0.367379
YPL250W-A	NaCl	75288	414	2.85396	75179	523	6.48107	-109	0.00920553	0.336455	1.18327
YPR005C	NaCl	566690	19	10.0427	566773	102	12.9111	83	0.0291881	2.36457	0.362463
YPR008W	NaCl	572706	312	22.2124	572833	185	38.4271	127	4.15e-08	-0.75086	0.790757
YPR029C	NaCl	627394	427	36.3476	627022	55	22.2755	-372	0.0151277	-2.93411	-0.706404
YPR060C	NaCl	675651	20	84.4881	675706	75	49.5776	55	0.0241398	1.85561	-0.769058
YPR151C	NaCl	831740	65	11.3889	831967	292	27.9911	227	1.54e-05	2.15036	1.29734

## Sheet: S3
Dataset S3. The TE (translational efficiency) of genes in two conditions (YP and H2) of S. cerevisiae, YP: YPD rich media, H2 (H202): oxidative stress by H202
**Column "Scientific name" shows the systematic name of genes
**Column "5' UTR length (YPD)" dispalys weighted 5' UTR length of genes in YPD condition from our data
**Column "TPM (YPD)" shows the mRNA expression of genes in YPD condition from our data
**Column "RNA TPM (YPD)" shows the mRNA expression of genes in YPD from the published dataset
**Column "TE (YPD)" shows TE of genes in YPD from the published dataset
**Columns "5' UTR length (H202)" dispalys weighted 5' UTR length of genes in H2 condition from our data											`
**Column "TPM (H202)" shows the mRNA expression of genes in H202 condition from our dataset
**Column "RNA TPM (H202)" shows the mRNA expression of genes in H202 from the published dataset
**Column "TE (H202)" shows TE in H202 from the published dataset
Scientific name	5'UTR length (YPD)	TPM (YPD)	RNA TPM (YPD)	TE (YPD)	5'UTR length (H2O2)	TPM (H2O2)	RNA TPM (H2O2)	TE (H202)
YAL001C	30	63.7295	38.9055	0.222226	29	71.832	18.7251	0.359359
YAL002W	103	16.6122	26.0792	0.107444	103	16.3993	11.7985	0.169662
YAL003W	27	910.01	1440.86	0.899981	25	732.678	1752.25	0.858243
YAL005C	62	1767.73	736.178	3.1316	62	2226.94	904.518	2.40208
YAL007C	76	142.456	329.59	0.366658	77	136.371	259.317	0.290317
YAL008W	46	77.1108	115.918	0.305775	42	174.762	123.302	0.228173
YAL009W	27	14.2429	66.1337	0.111358	26	12.5073	45.0753	0.0979612
YAL010C	33	19.0892	47.1828	0.141845	29	20.8203	22.2859	0.191266
YAL011W	44	4.28094	34.6297	0.148735	31	6.34811	11.807	0.315318
YAL012W	63	251.768	299.883	1.05949	62	438.36	320.496	1.06326
YAL013W	32	33.736	122.502	0.140796	33	56.1506	63.3158	0.20366
YAL014C	37	32.5782	88.9472	0.242464	35	42.4719	47.7862	0.288017
YAL015C	14	9.85425	52.4747	0.153216	15	17.5329	48.8511	0.109785
YAL016W	87	225.382	97.8051	0.556587	86	228.23	80.5031	0.565153
YAL017W	338	26.5203	26.7902	0.369914	328	56.5285	12.269	0.51623
YAL019W	109	23.5317	34.9034	0.350743	98	31.0604	16.9788	0.619932
YAL020C	56	18.5508	30.0484	0.169036	45	16.7016	26.5898	0.216403
YAL021C	48	36.2399	77.2844	0.497672	46	105.348	47.5079	0.835009
YAL022C	24	10.9043	57.3623	0.394104	21	9.93782	44.9279	0.428083
YAL023C	93	22.7778	161.17	0.605825	84	33.0253	135.184	0.692959
YAL025C	22	52.556	323.409	0.167877	22	96.0152	199.229	0.198224
YAL026C	87	67.6066	28.1535	0.521741	87	64.6903	19.519	0.687462
YAL026C-A	154	2.20778	40.0356	0.0360674	256	1.17138	29.1285	0.0800807
YAL027W	78	23.5317	51.9677	0.157179	73	32.4207	32.978	0.127384
YAL029C	220	79.8032	33.4606	0.298413	184	55.8483	19.081	0.34918
YAL030W	25	44.4249	289.443	0.107901	24	61.9697	337.724	0.102341
YAL032C	21	6.6772	48.0163	0.243211	19	15.039	19.0062	0.475555
YAL033W	13	73.5299	159.114	0.160066	17	40.2425	121.347	0.150596
YAL034C	87	34.8937	25.9926	0.0795876	94	62.5365	11.699	0.0999214
YAL034W-A	31	6.24641	75.3679	0.100579	28	4.00536	34.8915	0.149253
YAL035W	27	546.211	156.423	0.813467	27	615.843	113.558	1.02366
YAL036C	36	50.2674	107.69	0.751575	36	42.9254	67.5323	0.947232
YAL037W	127	7.56569	22.8043	0.0518617	184	7.25499	10.8728	0.063669
YAL038W	28	5494.39	4071.52	1.25977	28	10741.7	4875.94	0.980404
YAL039C	59	51.2098	85.5613	0.46833	57	81.3919	77.4325	0.458925
YAL040C	330	57.2946	46.5262	0.151266	332	69.4892	13.8547	0.316748
YAL041W	49	18.7931	68.7816	0.171767	40	30.6448	27.4556	0.370248
YAL042W	26	88.9844	323.734	0.247298	23	87.5889	339.529	0.162055
YAL043C	18	2.74627	50.1837	0.342259	14	6.08361	29.8321	0.468038
YAL044C	10	191.592	442.505	0.647626	8	247.652	527.495	0.504213
YAL044W-A	12	115.72	138.59	0.410017	10	140.15	142.725	0.2407
YAL046C	16	8.40034	68.7579	0.884698	20	6.15918	81.0302	0.434458
YAL047C	25	9.0196	28.9593	0.294545	33	10.9203	15.8867	0.233118
YAL049C	50	30.8282	104.185	0.590873	46	37.144	103.901	0.450741
YAL051W	18	14.8352	32.0994	0.432887	17	16.4371	13.7898	0.53289
YAL053W	103	172.907	56.2766	0.353338	111	70.8117	34.9503	0.455936
YAL055W	15	20.6508	86.4219	0.139084	16	8.72866	59.2656	0.15583
YAL056W	42	26.0357	39.7966	0.0995781	38	49.8025	19.0506	0.141151
YAL058W	57	6.24641	37.4215	0.203115	55	7.25499	30.2888	0.201317
YAL059W	58	28.755	120.244	0.362824	58	25.5436	97.0201	0.291946
YAL060W	68	63.0564	106.835	0.414161	50	74.0613	120.717	0.358659
YAL061W	90	117.443	157.277	0.251888	89	145.251	107.372	0.342893
YAL062W	323	28.4319	35.4876	0.0774643	269	69.527	25.9595	0.0623097
YAR002C-A	20	126.032	513.053	0.308761	20	119.67	639.805	0.175831
YAR002W	42	30.3705	129.985	0.217659	40	26.3371	82.8978	0.283239
YAR003W	58	10.6889	55.5594	0.136219	57	8.72866	37.2123	0.142696
YAR007C	50	16.6122	82.2606	0.610057	47	17.344	55.5217	0.788389
YAR008W	104	14.6198	93.0552	0.0909888	99	9.4466	54.4442	0.124022
YAR014C	151	44.6672	93.4998	0.216986	151	44.8902	59.9951	0.244718
YAR015W	61	537.649	168.12	0.375632	66	263.938	190.687	0.294575
YAR018C	19	9.85425	63.301	0.16288	18	12.0161	38.8774	0.192948
YAR027W	160	28.4858	99.0444	0.266458	276	36.804	79.4167	0.276245
YAR028W	23	37.9092	57.2396	0.477977	18	44.6257	47.4818	0.457969
YAR029W	374	1.69622	49.8312	0.0144213	397	2.79619	33.4538	0.012573
YAR031W	41	12.7351	62.003	0.175162	40	12.3939	56.9043	0.0918567
YAR033W	54	18.1738	50.6303	0.151828	53	14.1321	41.5096	0.11382
YAR042W	38	10.0158	37.9206	0.303439	37	27.0551	20.6396	0.462031
YBL001C	27	289.139	317.064	0.835699	20	353.907	391.403	0.370486
YBL002W	30	246.087	2102.76	0.408033	26	154.244	2123.96	0.267035
YBL003C	36	1043.18	518.233	1.90238	29	618.412	674.791	1.03125
YBL005W	65	15.5891	94.8619	0.119074	88	13.7543	47.8862	0.172964
YBL006C	20	104.197	245.323	0.170923	21	114.946	182.467	0.139002
YBL007C	62	127.971	77.3193	0.870789	63	137.769	55.9294	0.940957
YBL008W	71	6.3541	30.2362	0.201198	65	7.33056	18.6348	0.253045
YBL009W	35	2.31548	62.6873	0.194971	29	3.66528	39.3651	0.221696
YBL010C	15	5.14252	83.6436	0.160026	13	5.81911	47.1335	0.17129
YBL011W	85	16.2084	66.5163	0.188742	81	24.939	36.4386	0.285028
YBL015W	87	28.1627	19.8956	0.649771	82	74.2881	16.1038	0.865122
YBL016W	36	18.0392	131.523	0.143782	46	61.4407	95.3	0.162116
YBL017C	168	106.835	41.5061	0.878312	170	79.9938	29.1516	1.20572
YBL018C	37	37.8015	93.1328	0.310921	35	23.4654	76.9584	0.233587
YBL019W	33	4.73865	28.8864	0.114122	45	6.1214	16.7449	0.127795
YBL020W	73	31.1782	53.2924	0.150844	63	22.2562	33.3489	0.21728
YBL021C	33	29.6435	105.726	0.298185	32	21.7272	67.7027	0.228024
YBL022C	115	64.2949	74.0554	0.623762	110	79.2003	46.6976	0.845578
YBL023C	55	20.247	40.1339	0.426087	54	20.2913	14.9546	0.961701
YBL024W	24	87.6382	116.715	0.458783	23	92.0099	78.3909	0.647528
YBL025W	54	10.4466	81.6213	0.195928	43	16.0592	44.8647	0.231789
YBL026W	61	113.324	285.431	0.221128	60	85.2839	334.832	0.220313
YBL027W	27	2133.58	2247.15	0.652386	28	1004.1	3191.64	0.332573
YBL028C	41	164.991	300.886	0.465506	41	212.095	225.566	0.43333
YBL029C-A	54	214.774	110.861	0.232363	61	113.775	92.8662	0.125888
YBL029W	90	8.15802	37.4644	0.0795228	72	3.02291	21.7867	0.0569665
YBL030C	126	317.517	129.749	2.07365	119	571.784	159.935	1.34853
YBL031W	22	5.0079	63.7309	0.114976	19	3.24963	34.057	0.112942
YBL032W	83	43.9133	175.504	0.449916	82	56.4907	166.658	0.352309
YBL033C	28	21.5663	97.7081	0.309919	22	63.7079	58.9679	0.414614
YBL035C	85	3.39245	34.8727	0.477799	82	4.64773	17.584	0.720608
YBL036C	21	55.1138	274.633	0.27833	15	38.5421	235	0.205406
YBL038W	58	48.7597	162.987	0.227687	54	74.9682	80.6792	0.372701
YBL039C	59	202.577	126.547	1.0074	58	167.847	99.6825	1.11356
YBL039W-B	259	26.2241	41.509	0.332326	220	36.0482	30.2935	0.140868
YBL040C	35	159.149	184.297	0.350242	34	109.921	181.958	0.349143
YBL041W	37	294.2	236.445	0.635823	33	221.731	310.699	0.423931
YBL042C	62	28.6742	32.4067	0.375152	57	53.9968	18.7412	0.528077
YBL045C	178	134.621	122.658	0.503496	170	211.075	119.902	0.477696
YBL046W	11	11.7659	84.4455	0.112657	15	10.6558	37.5723	0.198946
YBL047C	155	91.0037	80.847	0.836258	149	151.032	53.4143	1.0845
YBL049W	203	7.37722	24.0224	0.128845	190	18.6287	14.408	0.0775659
YBL050W	81	118.601	169.708	0.350203	76	143.815	159.444	0.385404
YBL051C	70	71.376	146.611	0.486933	65	144.76	72.2083	0.668432
YBL052C	214	41.894	53.614	0.0778473	207	44.2101	26.1394	0.100114
YBL054W	330	4.17325	69.1489	0.166552	143	6.9527	37.3156	0.200703
YBL055C	119	18.4431	47.0472	0.325804	97	18.0997	35.5637	0.329547
YBL056W	62	113.512	165.474	0.318722	50	258.837	149.001	0.253192
YBL057C	17	46.6057	169.02	0.263677	16	35.8215	168.523	0.163615
YBL058W	31	99.6464	294.582	0.307442	31	125.904	287.881	0.235796
YBL059C-A	33	94.3423	173.905	0.308836	28	133.953	176.143	0.225164
YBL060W	76	3.52707	39.0857	0.0931884	103	6.91491	17.9321	0.133133
YBL061C	91	20.1124	68.934	0.215521	82	24.1077	36.854	0.337918
YBL064C	31	192.992	90.334	0.764503	29	662.056	112.862	0.487163
YBL067C	253	59.5563	52.6298	0.241366	229	35.2925	20.9343	0.396096
YBL068W	48	50.779	72.8046	0.4085	44	54.7147	64.0691	0.326195
YBL069W	54	33.7629	65.3603	0.307651	49	41.4895	40.8397	0.40187
YBL071W-A	38	18.6315	165.711	0.370872	37	31.6272	144.131	0.173842
YBL072C	335	1406.33	861.028	2.45286	333	759.356	1480.47	1.00992
YBL075C	25	1.31929	41.5933	0.110991	31	11.676	20.8659	0.171651
YBL076C	30	381.246	164.698	1.31353	23	256.154	160.724	1.1956
YBL078C	34	129.424	111.793	0.415579	29	234.125	68.6924	0.510943
YBL079W	63	50.7251	40.1969	0.266399	61	46.2128	21.0271	0.412591
YBL080C	30	11.4428	25.4718	0.178256	17	11.676	11.5944	0.305273
YBL081W	300	12.5736	107.064	0.133158	293	27.4707	25.726	0.317436
YBL082C	36	10.5004	41.344	0.308539	32	20.518	29.7668	0.379188
YBL085W	158	80.5033	75.9702	0.156874	157	70.1316	11.3881	0.785612
YBL086C	64	30.6397	89.8871	0.139354	52	34.5746	46.6426	0.210979
YBL087C	36	281.385	1075.53	1.21278	28	178.994	1482.74	0.715703
YBL089W	60	14.5391	35.4185	0.210772	71	13.3008	17.6151	0.266233
YBL090W	23	113.835	116.974	0.375217	17	150.163	109.886	0.226321
YBL091C	26	57.4293	270.055	0.402394	25	147.216	320.027	0.283569
YBL091C-A	15	57.0792	54.9531	0.401757	23	63.1789	55.5169	0.232592
YBL092W	362	2149.52	1184.81	1.32852	363	1114.55	1754.42	0.697654
YBL093C	66	120.836	168.339	0.237383	65	127.416	118.704	0.22499
YBL095W	15	10.3927	27.8808	0.135362	13	16.3615	22.0082	0.124454
YBL098W	29	23.1548	16.6062	0.534696	28	10.8447	20.0349	0.368538
YBL099W	301	213.293	130.453	1.24235	297	410.134	127.776	1.28998
YBL102W	97	14.2429	157.808	0.451875	58	19.5356	135.703	0.325673
YBL103C	249	22.3201	99.9886	0.161729	235	31.2116	37.6655	0.318124
YBL105C	267	53.7676	49.6276	0.267798	265	64.4636	24.6466	0.463494
YBL107C	2	63.2987	173.953	0.178954	2	45.457	125.493	0.136514
YBR001C	104	53.1752	41.6943	0.274194	74	67.3354	22.9619	0.375099
YBR002C	20	13.2198	151.471	0.133808	20	10.1645	68.4723	0.209025
YBR003W	24	48.8943	68.725	0.203422	18	60.5716	41.268	0.255723
YBR004C	19	7.70031	40.3208	0.287852	16	5.32788	24.1384	0.356146
YBR005W	36	45.1788	40.9814	0.305337	48	37.5597	19.6215	0.319749
YBR006W	72	92.8615	32.1643	0.38344	72	169.056	29.9711	0.378782
YBR007C	101	6.16563	48.2786	0.174409	125	19.2711	20.4457	0.27218
YBR008C	473	15.6699	53.2947	0.0597419	171	77.0087	24.6495	0.144571
YBR009C	35	647.015	2121.42	0.745998	36	279.544	2095.72	0.659235
YBR010W	28	448.503	1167.45	0.854605	27	312.002	1208.36	0.669042
YBR011C	33	925.949	1848.9	0.624737	32	1406.26	2105	0.530673
YBR012C	113	3.85016	42.6069	0.0403825	88	12.5829	31.9997	0.0310267
YBR013C	171	11.2812	70.6233	0.286837	164	12.4695	49.9211	0.140906
YBR014C	48	83.0341	152.937	0.367138	39	81.6186	154.262	0.303313
YBR015C	107	86.9381	97.4792	0.497197	99	81.5431	77.5872	0.583651
YBR016W	35	217.305	345.845	0.411592	29	321.524	259.107	0.28856
YBR017C	52	74.3915	82.5535	0.420209	45	53.3922	61.8107	0.531595
YBR022W	50	32.7129	91.6432	0.234237	49	26.0726	61.83	0.287338
YBR023C	129	44.7749	43.7459	0.380727	126	22.7096	21.1365	0.677242
YBR024W	109	20.3278	46.8753	0.340181	106	27.4707	39.2414	0.33808
YBR025C	42	212.593	437.839	1.01408	32	120.652	538.347	0.723218
YBR026C	43	55.1676	121.345	0.462579	36	81.014	134.999	0.333391
YBR028C	55	34.1399	86.9683	0.18387	48	32.4207	36.5926	0.287241
YBR029C	88	14.189	106.833	0.329012	54	26.2615	72.5033	0.441623
YBR030W	98	8.1311	52.6639	0.112428	103	10.618	29.2738	0.157459
YBR031W	18	403.001	1320.43	0.888757	18	305.73	1879.12	0.499662
YBR034C	24	34.6514	115.512	0.603391	20	65.9751	72.4222	0.746946
YBR035C	33	197.462	159.102	0.929551	28	367.662	209.884	0.550747
YBR036C	45	37.0746	149.693	0.42784	44	37.4841	115.489	0.432885
YBR037C	35	38.2054	101.712	0.347131	31	26.4505	57.8871	0.507741
YBR038W	46	44.6941	47.1197	0.515055	47	56.793	25.1318	0.801711
YBR039W	64	128.132	183.278	0.499616	63	156.776	188.859	0.351422
YBR041W	49	35.4322	71.199	0.240171	42	30.078	46.5989	0.368728
YBR042C	35	21.1355	57.843	0.378448	34	18.6287	39.9412	0.390659
YBR043C	131	20.0585	59.0971	0.0732927	68	52.6365	33.1124	0.092154
YBR044C	284	9.77347	60.8104	0.0854799	251	11.147	38.8379	0.127371
YBR046C	35	73.503	85.9893	0.565036	27	160.025	69.3612	0.642295
YBR047W	46	21.8624	39.916	0.398123	30	74.0236	33.2822	0.320469
YBR048W	20	1734.64	907.367	1.06298	20	1160.53	1383.38	0.747494
YBR049C	104	55.4369	81.9046	0.496703	103	28.7932	42.5249	0.811161
YBR052C	63	186.1	147.677	0.841601	64	200.948	197.561	0.493321
YBR053C	20	80.6648	134.944	0.399015	25	127.189	151.222	0.294197
YBR054W	318	602.509	42.2652	1.07935	314	463.677	19.6902	2.37125
YBR055C	27	23.2086	41.9147	0.209368	28	21.9539	24.3879	0.27644
YBR056W	64	57.8062	69.2036	0.428078	62	68.9224	64.9476	0.340103
YBR057C	96	28.3512	106.754	0.202974	94	32.3074	53.2202	0.261566
YBR058C	35	55.7869	50.2702	0.441258	43	35.1791	37.086	0.425384
YBR058C-A	51	366.6	318.611	0.571265	51	324.699	349.995	0.210307
YBR059C	124	57.51	53.994	0.414761	124	102.137	27.0642	0.579328
YBR060C	80	12.412	54.8567	0.206015	49	19.3089	33.2707	0.234206
YBR061C	14	16.9622	75.5389	0.427121	16	18.402	61.2457	0.420312
YBR062C	13	27.705	104.178	0.344688	11	43.87	97.0664	0.300195
YBR065C	48	42.0556	39.307	0.375003	51	46.2883	21.5832	0.38691
YBR066C	102	15.0506	220.028	0.172691	67	34.3478	95.9835	0.245636
YBR067C	54	485.308	825.34	0.610376	52	2290.57	698.712	0.654
YBR068C	60	96.0924	201.661	0.290739	54	76.253	77.1451	0.584326
YBR069C	106	97.8963	151.823	0.429723	105	141.888	71.8596	0.822372
YBR070C	24	16.4507	65.1681	0.321595	22	9.25767	63.5618	0.165935
YBR071W	73	49.6482	186.148	0.170428	64	94.3526	97.0366	0.238233
YBR072W	84	237.956	76.3361	0.871471	77	561.241	119.906	0.502652
YBR073W	70	56.4869	64.1713	0.22599	70	47.1196	43.9913	0.250891
YBR074W	9	90.8691	35.5927	0.371447	8	46.0238	23.2246	0.560948
YBR076C-A	72	4.28094	53.5747	0.0324162	138	3.51414	40.9729	0.0527256
YBR077C	105	54.7638	191.531	0.322588	110	51.125	137.34	0.195938
YBR078W	169	415.898	751.501	0.777526	167	321.751	519.509	1.03864
YBR079C	26	31.3397	183.995	0.592931	25	44.9658	158.312	0.644363
YBR080C	24	79.9379	75.9524	0.830576	21	68.1289	68.1475	0.702319
YBR081C	146	71.0529	37.0528	0.291883	143	55.9239	18.4191	1.0268
YBR082C	80	586.301	1846.96	0.219151	64	486.764	1792.49	0.249181
YBR083W	73	5.54638	113.42	0.156921	58	23.8054	62.7298	0.221674
YBR084C-A	21	1742.77	1876.63	1.02772	21	800.354	2402.77	0.591102
YBR084W	29	147.76	60.0419	0.543412	19	108.598	55.3356	0.446485
YBR085C-A	36	778.028	563.281	0.308349	38	678.984	563.719	0.226633
YBR085W	76	24.6087	31.62	0.386153	75	8.08629	27.8734	0.329471
YBR086C	264	113.997	123.985	0.375637	188	85.0572	61.8447	0.609033
YBR087W	21	30.532	80.9223	0.254266	135	22.4451	62.1444	0.302679
YBR088C	42	81.7956	162.509	0.659063	40	103.875	123.923	0.958408
YBR089C-A	399	164.964	112.058	0.660141	396	114.191	104.056	0.677111
YBR091C	41	31.5013	72.5965	0.756389	36	24.8635	65.1065	0.285362
YBR092C	23	48.7058	139.372	0.49528	26	52.2964	125.043	0.52424
YBR093C	47	77.9455	27.477	0.422322	71	24.5989	13.9957	0.90738
YBR094W	62	18.8469	43.0624	0.294101	63	10.6558	29.3405	0.34156
YBR095C	35	22.2124	54.7401	0.286597	36	38.6555	26.2245	0.433442
YBR096W	72	71.8337	225.114	0.216731	67	27.9242	229.825	0.203435
YBR098W	22	4.06555	26.6603	0.129861	22	5.85689	12.9318	0.245005
YBR101C	33	44.7749	269.718	0.268412	30	128.209	194.473	0.295791
YBR102C	76	8.72343	36.7649	0.40795	76	27.0551	22.6709	0.502099
YBR103W	143	9.10037	60.1237	0.136997	128	13.3764	34.6427	0.193343
YBR104W	77	9.61193	83.7489	0.188936	67	55.6594	62.7749	0.185622
YBR105C	36	47.6289	110.447	0.140282	31	63.1033	40.5211	0.24475
YBR106W	49	138.821	519.466	0.822504	40	134.028	661.568	0.487126
YBR107C	41	10.4466	45.9449	0.336282	43	11.3359	29.4805	0.151013
YBR108W	48	19.5739	30.365	0.340481	34	40.2047	16.7778	0.588976
YBR109C	45	518.344	473.845	0.985676	44	473.766	602.032	0.526655
YBR110W	90	61.2256	119.063	0.141399	80	52.4097	77.6414	0.194377
YBR111C	40	377.261	193.674	0.625525	40	456.044	227.166	0.404625
YBR112C	192	65.695	83.1826	0.389679	182	85.9263	30.3037	0.992908
YBR115C	89	37.2361	31.0749	1.67163	55	62.8766	22.5087	1.98991
YBR118W	24	5355.14	3987.55	1.71345	23	5108.38	6348.83	1.1501
YBR119W	40	9.1273	68.9779	0.13961	43	7.55728	45.9669	0.195453
YBR120C	82	46.9558	87.1504	0.451442	75	56.6796	58.3325	0.420627
YBR121C	93	666.993	319.375	0.727944	85	314.421	337.065	0.6359
YBR122C	39	60.5794	277.381	0.292954	36	67.0709	235.865	0.207316
YBR123C	64	5.19637	42.4458	0.335509	51	10.1268	20.2227	0.527889
YBR125C	178	20.3547	75.8504	0.21452	174	17.4951	50.5464	0.218608
YBR126C	80	188.819	223.328	0.722161	80	388.558	227.543	0.634328
YBR126W-A	25	209.712	416.6	0.764835	24	192.9	552.798	0.135305
YBR127C	45	1050.2	318.805	1.45436	39	978.819	386.346	1.03648
YBR128C	50	14.566	32.3902	0.104057	43	13.6787	20.1791	0.0934703
YBR129C	40	12.8428	94.6418	0.194234	22	13.452	40.6563	0.251473
YBR130C	47	44.7749	131.071	0.247068	46	71.114	89.7028	0.230907
YBR133C	131	27.355	67.3529	0.15746	118	8.72866	43.511	0.186234
YBR135W	87	36.1592	166.272	0.278557	78	23.9566	138.353	0.220972
YBR137W	68	75.9262	112.1	0.425366	65	139.47	135.744	0.279412
YBR138C	49	9.98887	44.1503	0.233261	45	8.12408	19.1751	0.299158
YBR139W	9	122.586	77.2448	0.580341	9	133.877	61.0174	0.578776
YBR141C	21	3.20397	39.3154	0.23069	11	9.21988	21.4904	0.28837
YBR142W	55	37.6669	59.1527	0.26692	48	56.7552	42.4428	0.32615
YBR143C	43	158.503	463.899	0.433399	34	100.474	424.791	0.37611
YBR145W	52	49.352	31.1513	0.423855	51	97.6401	22.7259	0.539774
YBR146W	67	37.9092	224.237	0.212952	64	44.4368	197.353	0.172649
YBR149W	39	106.189	292.553	0.441959	30	101.57	372.55	0.280992
YBR151W	125	96.6847	461.122	0.120368	106	118.914	368.7	0.10153
YBR153W	62	5.41176	57.65	0.111653	80	4.9878	24.3958	0.188681
YBR154C	100	165.153	278.181	0.477376	103	92.5389	239.191	0.500041
YBR155W	58	31.4474	102.371	0.304621	39	35.5192	87.2814	0.270975
YBR156C	46	2.88089	42.4242	0.207284	44	6.91491	20.6222	0.234131
YBR157C	101	15.8045	80.9311	0.142733	48	36.3505	21.0548	0.380633
YBR158W	268	55.5715	283.856	0.103776	270	51.125	83.0257	0.245299
YBR159W	39	132.763	197.27	0.35445	41	95.4107	219.139	0.296492
YBR160W	86	42.5671	107.959	0.27039	84	32.7986	89.1473	0.300231
YBR161W	122	29.7781	43.8387	0.180368	89	11.2226	20.3812	0.32652
YBR162C	180	332.702	442.303	0.743574	159	255.058	454.32	0.635285
YBR162W-A	31	503.347	596.93	0.368445	27	299.797	452.846	0.202576
YBR163W	113	20.0316	45.7183	0.0621742	119	8.99316	22.6971	0.0705091
YBR164C	114	169.568	226.635	0.506363	115	137.618	244.04	0.348234
YBR165W	88	31.609	87.2476	0.137293	88	23.352	41.1137	0.214062
YBR166C	44	52.2598	76.2867	0.424292	44	41.7918	56.9343	0.395867
YBR167C	66	36.5899	73.1789	0.238802	57	31.4761	51.5258	0.247255
YBR168W	212	14.4044	38.9504	0.11806	247	11.5626	18.2838	0.195775
YBR169C	21	52.4752	44.4475	0.609026	21	176.576	34.2235	0.71624
YBR170C	46	51.0213	70.5302	0.437032	43	74.1369	44.8766	0.577323
YBR171W	31	62.3025	348.154	0.173398	28	56.4151	251.688	0.191875
YBR172C	102	5.70792	87.7411	0.224156	102	11.9783	38.2534	0.443569
YBR173C	27	208.743	604.431	0.258809	26	204.122	539.997	0.235121
YBR175W	122	5.89639	68.4443	0.136371	94	2.64505	40.4986	0.152087
YBR176W	85	6.65027	44.2457	0.318542	58	5.66796	36.5949	0.340888
YBR177C	29	54.4676	112.574	0.522921	22	105.84	113.921	0.418579
YBR179C	68	21.674	45.3607	0.264215	65	28.7177	22.5277	0.395001
YBR181C	26	2182.88	1283.34	1.18926	28	1015.13	1757.92	0.713495
YBR183W	73	69.4644	23.478	0.344335	70	65.106	13.4147	0.411158
YBR185C	28	23.2356	66.3074	0.428998	22	21.4627	44.7003	0.44109
YBR187W	129	22.9125	151.839	0.428747	103	10.9581	163.082	0.330026
YBR188C	74	58.2639	93.9437	0.32715	73	60.3071	73.6884	0.273855
YBR189W	31	898.433	2186.49	0.696796	33	476.864	3191.81	0.524731
YBR191W	23	1510.34	2608.43	0.497683	23	985.658	2778.42	0.411985
YBR191W-A	380	15.966	166.915	0.0597823	372	21.576	258.575	0.143566
YBR192W	160	10.0966	88.9773	0.170338	154	12.4317	46.1461	0.249278
YBR193C	31	26.9511	87.7817	0.26457	29	31.8162	61.0919	0.294284
YBR194W	97	15.9122	63.6096	0.23312	75	17.9863	47.847	0.148679
YBR195C	179	16.2084	48.0643	0.235108	192	9.14431	25.4598	0.313981
YBR196C	32	1115.9	666.247	1.99127	31	1151.47	858.565	1.46991
YBR196C-B	233	3.4463	24.7826	0.0295399	155	1.36031	18.7849	0.0494164
YBR197C	19	8.77728	92.9447	0.177407	16	15.9081	57.7547	0.188285
YBR198C	70	90.8691	82.1349	0.268995	71	102.212	43.6897	0.419575
YBR199W	85	156.806	233.095	0.181519	81	119.934	177.833	0.231975
YBR200W	58	42.3248	75.298	0.190847	58	59.1357	49.7878	0.249792
YBR201C-A	75	28.6473	55.4546	0.166932	66	16.0592	39.8112	0.0772007
YBR201W	134	9.58501	68.9648	0.172277	132	12.6962	45.5611	0.144318
YBR202W	38	13.839	57.7683	0.278363	24	18.6665	23.5225	0.570478
YBR204C	48	8.83113	43.2593	0.358127	45	10.1268	37.7126	0.293397
YBR205W	35	91.1652	132.299	0.375418	36	94.2771	135.386	0.308643
YBR206W	20	2.66549	29.8295	0.0502323	55	4.64773	34.5865	0.00994562
YBR207W	67	20.1393	139.828	0.185005	67	8.84202	65.6504	0.345514
YBR210W	38	87.9343	123.769	0.217077	35	46.6284	106.279	0.102126
YBR211C	90	30.6397	74.7475	0.174336	92	28.9444	39.2645	0.222978
YBR212W	376	54.1176	97.414	0.259857	366	113.132	61.4697	0.365011
YBR213W	70	9.93502	34.0858	0.21129	70	21.0092	19.41	0.341989
YBR214W	73	93.9923	96.9639	0.254208	75	185.229	51.5939	0.386126
YBR215W	42	6.94644	75.5354	0.120537	31	10.3535	36.5916	0.20051
YBR216C	30	14.8352	41.8786	0.307939	27	14.0188	26.1372	0.398315
YBR217W	54	14.8083	73.6181	0.0795442	53	17.155	40.6728	0.0537938
YBR218C	107	33.8706	40.8507	0.878253	72	91.1408	36.1822	0.906704
YBR220C	72	12.6005	48.1907	0.282197	66	9.97561	39.1953	0.292016
YBR221C	207	306.128	309.432	0.882574	198	327.57	412.897	0.53839
YBR222C	36	48.9212	98.1901	0.617487	34	65.5594	105.25	0.472425
YBR223C	23	12.5197	22.4978	0.199476	25	17.7596	11.9438	0.25853
YBR227C	50	17.9853	59.9036	0.287394	51	29.6623	37.7033	0.33105
YBR228W	141	4.44249	62.5535	0.0820443	127	3.66528	38.6824	0.0646182
YBR229C	21	90.5191	45.921	0.596564	28	78.6713	32.9503	0.737477
YBR230C	24	96.3616	92.8125	0.778577	21	168.338	91.0508	0.631983
YBR230W-A	42	31.0166	43.7788	0.827013	39	69.8671	57.5816	0.369907
YBR231C	61	11.1735	66.0016	0.269749	52	20.518	39.9297	0.268865
YBR233W	74	1.6693	63.9289	0.198493	92	5.63017	31.4653	0.350417
YBR233W-A	39	45.0441	269.672	0.12503	36	30.4936	171.647	0.096961
YBR234C	42	104.95	208.554	0.495679	42	140.112	223.651	0.375955
YBR235W	73	48.7866	23.6192	0.227982	66	25.468	15.189	0.314781
YBR236C	41	28.5396	64.6758	0.364995	43	15.6814	49.7586	0.324119
YBR237W	43	24.2856	42.3234	0.0883002	42	36.6528	18.6303	0.139441
YBR241C	39	15.993	24.8941	0.410531	32	54.8659	16.8723	0.557121
YBR242W	156	28.9704	106.819	0.246882	171	32.5341	93.9808	0.25096
YBR243C	35	9.88117	66.8588	0.316287	82	11.6382	58.9093	0.346069
YBR244W	40	146.091	387.529	0.308666	38	1194.24	388.954	0.34488
YBR245C	27	55.8138	44.3463	0.726425	26	67.5243	32.1621	0.791955
YBR246W	36	15.5083	80.1032	0.191674	28	18.213	64.1703	0.131443
YBR247C	30	27.4357	68.3402	0.586114	24	35.4814	50.7562	0.59487
YBR248C	74	35.6745	96.6752	0.40602	72	47.3464	77.2925	0.448066
YBR249C	102	391.262	210.752	1.03987	90	399.364	287.343	0.734627
YBR251W	53	46.6327	67.9634	0.368199	47	66.1262	39.0582	0.519196
YBR252W	22	169.138	163.573	0.574998	21	150.012	171.046	0.370019
YBR253W	55	78.8071	151.529	0.196144	48	69.4892	135.953	0.0786278
YBR254C	10	22.2663	83.5011	0.402292	9	29.0955	74.012	0.212133
YBR255C-A	30	15.2122	51.97	0.265164	30	11.1848	47.3066	0.23726
YBR256C	36	121.159	153.193	0.346418	23	215.042	164.867	0.21103
YBR257W	75	10.285	77.7139	0.32521	54	18.7043	43.8246	1.18558
YBR258C	30	18.9008	155.112	0.157179	27	24.939	79.1131	0.278913
YBR259W	51	6.62335	29.9934	0.0754307	49	4.7233	16.6302	0.0897148
YBR260C	27	15.2391	44.2965	0.343292	30	26.715	25.2904	0.543522
YBR261C	45	37.8823	138.133	0.431362	62	37.5219	142.68	0.362713
YBR262C	37	67.4989	167.994	0.34464	36	73.7968	136.093	0.176795
YBR263W	42	102.985	163.587	0.686893	42	116.004	201.871	0.460999
YBR264C	14	24.0164	107.023	0.248958	15	24.4478	77.0591	0.228653
YBR265W	35	15.0237	110.384	0.279726	36	13.6031	77.3359	0.274372
YBR267W	22	8.69651	108.344	0.293323	15	28.6421	55.2525	0.54783
YBR268W	20	42.3248	234.313	0.350077	20	25.0524	201.629	0.170379
YBR269C	20	90.896	135.124	0.722388	17	102.628	125.872	0.563341
YBR270C	162	8.75036	27.9788	0.0580267	195	8.01072	13.6492	0.0590954
YBR271W	37	5.54638	45.8976	0.199338	29	10.2401	33.674	0.192844
YBR272C	16	53.956	42.3155	0.35736	16	46.2506	29.894	0.397778
YBR273C	24	42.1094	81.2726	0.412317	24	44.3234	65.5635	0.403959
YBR274W	43	6.59642	37.0514	0.158915	52	8.42637	30.0422	0.129291
YBR275C	107	7.51184	23.6623	0.240556	106	7.85957	12.3645	0.362685
YBR276C	98	22.024	42.3521	0.113581	95	17.5707	26.4716	0.117494
YBR278W	25	31.3397	73.1695	0.199979	28	17.155	53.5329	0.172051
YBR279W	35	70.6759	215.193	0.130824	32	88.6091	122.532	0.203974
YBR281C	30	58.237	33.2251	0.377194	29	26.1482	21.9703	0.418464
YBR282W	40	74.5261	151.218	0.387098	40	69.1869	116.269	0.405652
YBR283C	149	99.2425	276.519	0.450341	145	61.4407	256.699	0.480034
YBR286W	14	63.7564	739.456	0.366152	14	85.624	759.131	0.317391
YBR287W	37	283.458	50.5477	0.305992	36	182.055	29.3029	0.412889
YBR288C	48	23.7471	56.3866	0.418391	48	22.0295	43.6354	0.446963
YBR289W	28	12.8428	44.0293	0.220786	25	30.3425	18.3565	0.38246
YBR290W	16	168.626	128.146	0.159599	17	113.359	62.0458	0.210896
YBR291C	54	13.5967	48.3234	0.253961	60	8.95538	36.5984	0.229372
YBR293W	77	34.9745	41.3055	0.0362401	73	39.8647	22.5339	0.0464994
YCL001W	24	233.19	283.741	0.27771	19	138.374	185.202	0.40023
YCL002C	33	24.6087	61.2647	0.0911239	33	15.8703	42.7745	0.0847484
YCL004W	67	6.05794	27.9607	0.0799671	63	12.5451	13.7899	0.118868
YCL005W-A	26	228.99	213.105	0.524144	25	248.823	213.563	0.536028
YCL008C	9	8.88498	50.8575	0.280279	11	15.3791	37.4737	0.258931
YCL009C	26	104.089	302.385	0.662072	24	266.432	351.841	0.449934
YCL010C	19	16.5853	72.1783	0.326469	22	22.5207	41.8726	0.336545
YCL011C	32	61.2794	410.022	0.159876	35	29.6245	313.903	0.147884
YCL012C	23	40.8978	35.3861	0.396255	19	47.2708	23.4073	0.661926
YCL016C	69	4.28094	36.9474	0.238541	58	6.76377	22.4621	0.302389
YCL017C	101	55.3292	74.7041	0.995292	88	92.5389	73.5992	0.766909
YCL019W	568	15.3199	40.5247	0.0202136	568	16.626	16.1411	0.0461795
YCL021W-A	166	1.10389	26.3944	0.0354381	128	2.2294	18.4682	0.0261285
YCL024W	166	10.7427	30.0287	0.171911	68	7.784	12.6641	0.259948
YCL025C	64	57.8062	40.3074	0.443709	33	183.226	18.7759	0.856392
YCL026C-B	46	7.83493	20.6026	1.11206	32	81.9209	25.8214	0.917468
YCL027W	26	2.47702	65.51	0.146416	29	16.8149	27.5534	0.280594
YCL028W	40	100.239	174.35	0.58214	38	126.471	191.592	0.441356
YCL029C	47	12.4659	68.2577	0.199207	46	18.4398	41.0839	0.238685
YCL030C	61	108.854	34.0257	0.800054	54	489.787	29.0564	0.781877
YCL031C	41	132.79	209.699	0.237553	41	149.634	90.7075	0.349119
YCL032W	38	24.9587	81.0423	0.12736	41	26.186	48.7909	0.133089
YCL033C	75	55.0061	66.423	1.03431	72	53.3922	96.5624	0.552514
YCL034W	53	40.7363	139.31	0.282513	36	57.4731	134.839	0.213516
YCL035C	56	632.287	608.578	0.414131	42	781.574	713.074	0.319711
YCL038C	38	29.3204	19.9961	0.565064	34	19.8756	15.1447	0.613649
YCL039W	27	28.5127	48.133	0.144104	23	44.2101	28.5539	0.211763
YCL040W	35	187.688	290.221	0.611222	33	292.429	305.361	0.509625
YCL043C	47	468.4	549.93	0.900805	41	882.086	528.557	0.834855
YCL044C	39	12.412	69.043	0.267967	19	39.6757	17.9516	0.7888
YCL045C	46	50.429	129.806	0.48695	45	47.0819	120.928	0.482132
YCL047C	15	17.9853	81.0068	0.23201	12	16.8905	56.5748	0.235057
YCL049C	62	52.6637	61.7309	0.331681	60	29.0577	55.0914	0.333879
YCL050C	67	301.658	459.047	0.459384	61	377.373	475.704	0.492677
YCL051W	290	26.3857	42.2649	0.182723	290	29.0955	17.8274	0.26276
YCL052C	39	36.563	93.4961	0.156275	32	41.3383	68.7224	0.159723
YCL054W	19	14.0813	73.5009	0.340581	18	27.3951	35.2891	0.607594
YCL055W	20	9.74655	63.8052	0.321691	13	15.9081	38.6102	0.447855
YCL056C	16	33.6283	204.563	0.0503685	15	26.186	107.866	0.0415758
YCL057C-A	28	113.889	168.234	1.1189	28	110.676	198.257	0.624638
YCL057W	79	37.3169	114.979	0.432063	74	61.4785	110.725	0.324719
YCL059C	29	72.1029	144.515	0.51523	28	70.2071	155.762	0.389469
YCL061C	57	11.2543	36.8199	0.256534	56	9.97561	16.5613	0.442234
YCL063W	31	9.66578	73.6793	0.141616	30	20.2157	21.351	0.361531
YCL064C	19	202.927	495.656	0.408037	19	234.087	411.88	0.41072
YCR002C	50	48.4904	227.384	0.333601	49	63.859	207.498	0.285391
YCR003W	23	130.798	158.097	0.206183	23	119.972	69.2837	0.314909
YCR004C	164	208.662	196.142	1.05275	157	308.979	241.332	0.677226
YCR005C	61	135.59	254.063	0.341204	49	230.988	84.8292	0.777212
YCR007C	254	3.47322	35.191	0.120978	189	5.63018	20.3237	0.0811468
YCR008W	434	50.8328	88.0136	0.148864	421	41.3005	44.7025	0.17776
YCR009C	47	180.069	413.517	0.295955	43	173.44	388.098	0.242874
YCR011C	121	43.2941	61.5395	0.440396	107	51.0116	40.4054	0.621623
YCR012W	41	15109.8	1912.09	3.12761	41	12216.6	3359.16	1.68107
YCR015C	15	35.0014	28.3123	0.323736	16	38.3532	17.2837	0.274158
YCR016W	27	20.8932	167.311	0.215644	27	29.6623	138.42	0.191925
YCR017C	35	158.637	91.1926	0.34993	35	117.856	78.1423	0.457201
YCR019W	120	12.6813	54.0422	0.111473	109	16.815	31.3151	0.1326
YCR020C	255	5.33099	22.7939	0.10993	111	57.3598	20.0146	0.0996812
YCR020C-A	13	36.0784	110.761	0.505784	14	34.9146	127.191	0.170756
YCR020W-B	30	6.94644	138.952	0.303316	20	9.74889	84.5848	0.205653
YCR021C	104	255.807	29.1306	0.276854	97	241.266	11.3228	0.745079
YCR023C	72	34.0052	47.3648	0.18156	73	44.4368	31.5228	0.231841
YCR024C	27	13.5967	52.5842	0.136087	32	19.3089	25.4738	0.158241
YCR024C-A	153	224.305	1596.95	1.03912	126	133.235	692.58	0.448318
YCR024C-B	133	24.5548	1218.66	0.00134136	145	35.2925	486.46	0.00245356
YCR026C	74	18.8738	54.0016	0.256203	70	19.8379	20.8868	0.548864
YCR027C	179	17.743	75.9679	0.230274	176	25.997	41.5145	0.230857
YCR028C	100	5.49253	40.8151	0.345534	37	7.59507	21.2377	0.49495
YCR028C-A	47	445.568	526.823	0.448675	45	333.352	674.548	0.22791
YCR030C	311	57.1331	45.8988	0.541967	177	74.3259	27.3519	0.723053
YCR031C	26	1112.08	1908.27	1.30071	25	787.771	2979.77	0.746881
YCR033W	213	18.4969	57.6295	0.136259	209	65.7861	20.6684	0.265349
YCR034W	28	133.49	138.441	0.667148	28	97.6401	128.568	0.560786
YCR035C	21	40.6555	110.616	0.302489	19	48.291	73.4908	0.288753
YCR036W	27	74.1492	187.16	0.17324	19	61.9697	120.248	0.169413
YCR037C	44	14.9968	37.4169	0.411698	43	15.2279	20.5078	0.561969
YCR042C	24	52.0444	32.7328	0.29596	23	41.9429	16.5787	0.446373
YCR043C	35	112.705	178.739	0.508997	34	50.1803	149.796	0.232572
YCR044C	11	146.091	69.3247	0.344673	11	119.745	36.8278	0.454388
YCR046C	12	44.1287	172.805	0.477486	12	72.0587	177.6	0.312241
YCR047C	86	24.9856	141.262	0.218314	88	58.4178	103.794	0.224596
YCR048W	48	31.7974	60.792	0.329391	42	32.5719	50.7001	0.345909
YCR051W	15	105.597	226.597	0.267456	14	72.8522	258.956	0.182824
YCR052W	33	31.259	93.2994	0.266406	28	46.8174	71.3096	0.270033
YCR053W	54	126.032	270.451	0.810352	43	193.769	310.612	0.653449
YCR054C	81	11.4966	31.9073	0.471926	79	11.1848	15.3938	0.761617
YCR057C	61	29.0781	61.8095	0.376239	54	37.862	40.0643	0.451075
YCR059C	29	34.7591	90.6022	0.273846	26	37.862	104.555	0.160238
YCR060W	18	64.1872	138.938	0.283337	18	53.959	145.164	0.148847
YCR065W	139	8.1311	50.6394	0.448516	120	13.1875	10.7997	1.6347
YCR067C	107	31.1513	58.7476	0.312279	101	32.8364	31.2547	0.47767
YCR068W	174	24.6895	30.5519	0.255123	144	37.9375	16.3583	0.347985
YCR069W	131	30.2628	186.864	0.289012	135	46.9685	138.907	0.254689
YCR071C	31	33.4937	212.808	0.292898	29	27.3196	129.741	0.242868
YCR072C	28	2.39625	48.2929	0.501775	25	7.74621	28.6769	0.714548
YCR073W-A	16	46.9288	59.3697	0.571328	16	75.7617	58.215	0.364973
YCR075C	11	5.03482	40.2894	0.320174	12	4.57215	31.7531	0.223276
YCR075W-A	18	47.3865	42.6361	1.29198	17	49.9536	48.7663	0.403316
YCR076C	10	27.5434	77.8708	0.26782	11	37.1062	71.7135	0.229606
YCR077C	34	63.4603	91.854	0.644466	35	72.3987	57.8324	0.855043
YCR079W	25	13.3005	43.0107	0.0654866	28	17.7218	21.4441	0.0929151
YCR082W	30	157.426	350.261	0.260684	25	205.709	355.116	0.109075
YCR083W	36	34.2745	60.0026	0.836858	25	73.0033	74.712	0.374096
YCR084C	220	37.8015	158.106	0.402463	205	65.106	88.1559	0.575244
YCR086W	63	7.86186	52.1073	0.362622	59	12.9985	39.0031	0.325495
YCR088W	42	72.1837	146.348	1.25113	41	231.971	161.445	1.1282
YCR090C	25	80.3687	156.734	0.361583	24	50.5204	129.474	0.223792
YCR092C	32	10.4466	28.9321	0.235594	37	9.33324	13.9878	0.383636
YCR094W	52	24.6356	89.3947	0.258798	44	25.1657	77.4383	0.262838
YCR095C	42	26.3049	87.0204	0.159196	42	37.5219	46.664	0.155109
YCR096C	249	3.06936	157.656	0.162086	222	4.1565	108.619	0.224631
YDL001W	68	8.66958	66.3722	0.155034	55	8.80423	27.1079	0.236756
YDL002C	61	72.8568	134.378	0.241893	55	109.996	80.7235	0.301143
YDL003W	150	13.4621	124.37	0.139555	122	13.1497	52.9713	0.270736
YDL004W	37	208.42	229.517	0.559365	34	269.228	259.494	0.319018
YDL005C	26	39.7401	123.637	0.173327	24	52.8632	79.706	0.194149
YDL006W	333	19.5739	97.8804	0.154533	325	17.7218	60.7924	0.153975
YDL007W	35	391.935	501.849	0.20166	34	362.938	423.141	0.204473
YDL008W	21	57.9408	81.9113	0.238811	19	67.5621	83.3011	0.17562
YDL010W	48	48.302	96.8038	0.258897	63	26.4127	78.9425	0.265192
YDL012C	133	73.0722	436.4	0.210483	132	87.8912	258.211	0.325204
YDL013W	135	37.4246	73.8722	0.0853673	134	39.5246	31.1038	0.147661
YDL014W	144	128.348	486.727	0.693095	144	176.462	514.965	0.570143
YDL015C	42	203.681	269.902	0.544001	42	216.176	307.789	0.336727
YDL017W	51	19.4123	26.8052	0.194837	56	19.989	13.369	0.277844
YDL018C	61	51.9098	74.2792	0.392474	54	45.0036	63.0528	0.339469
YDL019C	186	33.8437	44.0561	0.429825	173	33.8188	25.8365	0.674224
YDL020C	171	109.393	215.654	0.170957	108	200.57	89.878	0.251113
YDL021W	31	44.5057	43.2907	0.245828	21	50.2937	35.1206	0.238072
YDL022W	66	93.5884	138.508	1.07685	65	70.4716	98.118	1.59042
YDL025C	157	62.6795	42.6389	0.253331	138	188.516	22.1518	0.390377
YDL027C	40	100.696	65.7981	0.0906907	38	92.5767	34.0493	0.155175
YDL028C	128	12.2505	44.4952	0.179402	122	21.1604	17.5932	0.324158
YDL029W	24	101.1	214.499	0.380339	23	126.736	225.44	0.340122
YDL030W	68	8.07725	60.4055	0.151191	71	10.1645	32.4247	0.220425
YDL031W	55	17.77	61.6059	0.40447	55	28.0375	45.153	0.422095
YDL033C	31	3.76938	38.2987	0.175372	28	3.81643	20.8694	0.252311
YDL035C	271	14.5121	47.4514	0.15457	255	15.1146	13.0936	0.546598
YDL036C	9	6.03101	56.6721	0.164984	9	8.57751	36.1957	0.218856
YDL040C	30	129.694	112.174	0.564561	28	116.836	92.365	0.591568
YDL042C	54	2.42318	36.2092	0.378801	54	6.23476	21.332	0.447127
YDL043C	45	32.5513	67.4824	0.3507	46	24.5612	42.3557	0.33945
YDL044C	20	10.3927	46.7931	0.196478	25	11.676	22.0101	0.379315
YDL045C	135	23.8817	99.4292	0.169062	131	28.6043	64.7054	0.2182
YDL045W-A	38	94.3423	210.69	0.420499	39	94.8439	164.839	0.363274
YDL046W	59	314.528	504.491	0.242003	53	318.993	419.987	0.20396
YDL047W	214	64.6719	115.389	0.307418	204	118.46	94.8492	0.275975
YDL048C	79	33.0629	25.8035	0.1293	71	68.5067	10.9893	0.217665
YDL051W	33	156.052	270.739	0.320965	27	108.296	277.503	0.193238
YDL052C	30	119.166	264.624	0.250959	32	88.5713	225.906	0.270883
YDL053C	188	124.82	178.555	0.433087	170	83.9992	126.205	0.441339
YDL054C	86	32.8206	30.3314	0.370124	81	40.8471	20.5329	0.471476
YDL055C	148	496.966	1210.95	0.944581	142	354.21	1419.99	0.827345
YDL056W	107	19.8162	55.3296	0.143852	100	24.2211	21.9307	0.274175
YDL057W	21	7.91571	32.1333	0.20185	20	13.1875	20.8586	0.235507
YDL058W	58	42.6748	28.7242	0.468715	53	20.3669	15.4834	0.743593
YDL059C	93	11.0928	31.4316	0.196372	81	13.792	18.2	0.217113
YDL060W	35	26.0087	81.3164	0.229889	24	24.5612	52.1258	0.328056
YDL061C	441	1334.12	522.218	1.62548	441	713.672	606.356	0.664816
YDL063C	80	8.15802	54.6904	0.351552	60	16.8149	38.7956	0.358335
YDL064W	36	81.4995	146.661	0.435851	36	50.2937	175.778	0.260497
YDL065C	20	48.5981	187.128	0.222808	16	47.8754	129.691	0.253559
YDL066W	25	102.662	89.264	1.28861	24	213.455	86.8581	1.25101
YDL067C	47	157.479	425.045	0.448096	47	329.233	373.911	0.216574
YDL069C	138	19.7623	26.5294	0.11682	137	18.4776	15.0066	0.223037
YDL070W	40	118.009	145.296	0.248208	44	111.81	112.689	0.207522
YDL072C	63	200.316	295.949	0.478308	61	193.995	320.112	0.335252
YDL073W	181	21.0816	54.0948	0.0875483	181	17.7596	30.0121	0.152278
YDL074C	75	43.2402	95.2798	0.261308	72	44.7013	59.8611	0.321491
YDL075W	27	2417.04	2341.27	0.546313	31	1123.62	3251.76	0.445938
YDL076C	137	12.1697	103.433	0.201067	122	13.1497	72.8034	0.197103
YDL077C	150	17.6623	21.1847	0.271032	148	10.3913	13.7622	0.34383
YDL078C	63	122.155	153.782	0.682168	63	177.445	182.014	0.472512
YDL079C	47	56.1638	21.2264	0.0737483	39	112.755	11.6498	0.0757122
YDL080C	122	8.53496	37.6739	0.110083	91	6.15918	21.9782	0.125812
YDL081C	66	2272.64	2349.29	1.17749	68	1407.13	3113.84	0.432064
YDL082W	32	901.664	1091.03	0.751037	32	567.703	1228.99	0.652376
YDL083C	22	2585.12	1034.62	1.67118	23	1312.7	1645.46	0.899009
YDL084W	156	284.158	407.394	0.78901	152	237.412	485.562	0.511677
YDL085C-A	52	148.298	307.974	0.532397	53	160.517	305.683	0.242823
YDL086W	15	28.3512	143.349	0.396609	9	64.1613	180.899	0.24643
YDL087C	42	21.8624	27.1775	0.41442	45	33.5543	11.5487	0.582627
YDL088C	148	40.3863	79.0072	0.236268	109	40.8093	32.2598	0.455299
YDL089W	237	24.7972	50.7552	0.189467	242	30.2291	32.7837	0.201565
YDL090C	43	13.489	60.0389	0.217537	33	15.5302	41.4457	0.220797
YDL091C	88	38.4746	53.5743	0.166488	88	48.6311	31.7238	0.227921
YDL092W	24	138.902	446.993	0.182642	24	119.405	354.211	0.117294
YDL093W	35	18.2007	37.2447	0.351158	30	8.65309	24.8376	0.533435
YDL095W	43	31.7167	174.131	0.419609	36	45.5704	142.071	0.538149
YDL097C	37	147.733	318.084	0.432366	32	194.864	264.441	0.378483
YDL098C	10	15.5352	71.524	0.220198	9	15.2657	43.555	0.193726
YDL099W	44	119.516	257.827	0.13541	42	144.268	212.631	0.140292
YDL100C	36	295.143	358.927	0.744234	32	300.402	431.71	0.39517
YDL101C	35	13.1659	41.1928	0.379242	25	11.7138	29.0063	0.423229
YDL102W	84	29.6435	24.6124	0.59634	82	31.7406	15.6062	0.635318
YDL103C	57	40.4401	73.2216	0.860962	57	65.635	72.7335	0.768412
YDL104C	26	3.58092	23.962	0.193184	28	6.80155	15.869	0.292189
YDL105W	61	5.73485	42.2727	0.13167	61	9.7111	21.6978	0.169065
YDL106C	52	31.0166	62.1959	0.255105	50	52.0697	28.8972	0.403357
YDL107W	148	14.9968	63.3469	0.107024	167	13.452	30.8585	0.163202
YDL108W	21	31.2859	68.4202	0.166948	25	27.1684	48.5006	0.200295
YDL110C	57	154.545	190.059	0.337365	57	171.135	103.929	0.619104
YDL111C	66	37.6131	141.437	0.247005	61	43.3032	104.891	0.198217
YDL112W	68	24.0164	32.5538	0.439906	68	17.8352	22.1694	0.669727
YDL113C	66	63.7564	40.3389	0.256703	66	72.701	21.3999	0.357733
YDL115C	42	53.956	124.298	0.105543	36	70.7361	75.1245	0.145021
YDL116W	47	32.1475	59.0582	0.241795	45	31.5894	35.4836	0.291892
YDL117W	350	25.4164	42.4671	0.203872	343	14.5478	12.7162	0.540652
YDL119C	103	7.2426	48.4394	0.232683	132	14.4344	33.0561	0.274006
YDL120W	83	21.8086	130.689	0.492816	80	14.5478	135.906	0.2293
YDL121C	20	250.879	330.098	0.232998	18	137.354	298.849	0.184834
YDL122W	194	85.6189	108.413	0.168326	201	125.98	54.1175	0.280855
YDL123W	34	44.2633	83.0119	0.250586	30	95.3351	49.9296	0.317115
YDL124W	40	321.852	590.206	0.312323	37	621.813	643.688	0.236282
YDL125C	82	610.344	328.262	0.648404	87	288.688	399.483	0.678827
YDL126C	48	216.928	352.564	1.1303	47	238.13	327.35	1.14755
YDL127W	96	3.76939	114.057	0.125376	60	11.2226	42.6281	0.184754
YDL128W	59	40.1978	138.321	0.325028	48	74.1747	86.9754	0.453195
YDL129W	103	9.31576	46.3278	0.172043	90	21.5382	18.6513	0.356456
YDL130W	27	1008.61	1439.69	0.570547	30	695.194	2310.82	0.415444
YDL130W-A	66	119.813	303.406	0.255601	34	552.21	345.821	0.137756
YDL131W	45	50.2674	153.55	0.659173	38	78.1045	163.178	0.526645
YDL132W	290	73.4491	102.296	0.241862	281	52.372	69.0584	0.285307
YDL133C-A	19	3098.65	1496.53	11.043	19	2199.55	2392.98	3.69481
YDL133W	167	11.8197	72.3679	0.103976	188	8.8798	20.9088	0.206875
YDL134C	476	205.378	132.373	0.33943	454	140.074	113.481	0.341024
YDL135C	46	88.4459	279.176	0.372975	45	88.7225	277.232	0.261025
YDL136W	31	2247.28	1726.3	0.66337	32	1002.4	2389.2	0.399846
YDL137W	452	616.267	372.965	0.558014	435	757.504	457.016	0.334347
YDL138W	198	4.52326	32.4134	0.0471223	195	12.3562	12.4236	0.110742
YDL139C	69	7.96955	58.5802	0.157675	70	10.1645	34.6257	0.228025
YDL140C	542	125.682	68.9704	0.993433	533	210.395	26.0035	2.00955
YDL141W	227	23.424	36.8093	0.453348	218	20.2913	26.3388	0.430813
YDL142C	60	20.9201	52.1661	0.2376	60	39.3356	34.6743	0.239297
YDL143W	37	84.138	212.458	0.409737	37	78.3312	174.151	0.42115
YDL144C	23	28.405	94.0124	0.240006	21	33.4032	89.1911	0.21354
YDL145C	257	272.23	127.12	0.759536	256	205.709	91.5595	0.90817
YDL146W	148	7.51184	25.3765	0.203518	157	6.19697	18.5531	0.181308
YDL147W	35	412.344	407.94	0.256301	28	568.95	317.478	0.237827
YDL148C	38	59.2332	76.8156	0.423283	31	62.4987	50.8359	0.522716
YDL150W	107	31.6359	93.8001	0.187534	106	28.0753	71.0628	0.218372
YDL153C	33	105.381	131.356	0.279157	32	92.879	87.717	0.336097
YDL155W	133	15.8853	85.7082	0.149729	133	16.0214	37.0575	0.224377
YDL157C	25	223.094	194.996	0.777957	25	208.052	230.929	0.369386
YDL158C	202	1.26544	39.7409	0.0278944	208	1.81375	35.6867	0.0634214
YDL159W	47	13.1121	36.0361	0.222108	45	18.3642	16.0239	0.340011
YDL160C	266	112.893	37.7351	4.22399	240	136.9	27.4735	4.86518
YDL160C-A	141	33.386	55.2051	0.803237	158	26.5261	69.0004	0.379481
YDL161W	16	112.112	275.048	0.118076	16	96.3931	150.628	0.181737
YDL164C	42	7.51184	51.3639	0.316622	45	7.2172	33.5862	0.407302
YDL165W	49	90.4114	100.483	0.411689	48	76.9709	90.8327	0.309016
YDL166C	45	32.6321	121.693	0.516486	44	13.0741	114.625	0.458368
YDL167C	47	26.6549	79.7784	0.206568	46	36.3127	39.6213	0.291767
YDL168W	51	24.2856	113.339	0.630239	43	69.1869	135.16	0.472577
YDL169C	10	25.5241	33.2659	0.156192	6	37.4463	23.5208	0.133767
YDL170W	18	14.7814	35.3807	0.127065	7	26.6772	24.5432	0.144337
YDL173W	30	89.1459	138.911	0.308353	31	76.9331	76.1906	0.294346
YDL174C	39	74.3915	71.0259	0.259331	29	153.073	54.3883	0.280571
YDL175C	24	5.35791	42.9107	0.387623	25	6.49926	26.593	0.400641
YDL176W	146	4.71173	33.5471	0.113815	144	4.42101	17.4969	0.149191
YDL177C	44	9.23499	68.7983	0.164964	45	11.2603	31.4781	0.221211
YDL178W	21	76.9762	74.2956	0.26211	22	98.887	55.8998	0.26391
YDL179W	126	14.216	130.112	0.140425	115	13.3764	52.6873	0.220022
YDL180W	136	3.85016	55.6482	0.111183	88	10.9203	24.0142	0.201374
YDL181W	80	132.521	65.1868	0.621384	68	211.453	46.1267	0.337467
YDL182W	27	62.5179	189.976	0.795063	26	272.818	241.333	0.473268
YDL183C	78	7.2426	28.8608	0.191884	131	17.7974	11.4497	0.404649
YDL184C	23	1690.92	2215.06	7.24768	23	713.634	3680.88	2.40923
YDL185W	109	91.5691	152.775	2.21179	105	71.3029	177.462	1.67279
YDL188C	165	99.3233	92.9544	0.548623	164	37.2574	63.3068	0.606686
YDL189W	176	22.5086	124.941	0.126212	145	26.9039	80.9952	0.122365
YDL190C	190	92.1076	60.2713	0.399682	177	54.6014	40.6423	0.547578
YDL191W	20	4398.63	1696.82	0.844962	20	1776.45	2511.74	0.366537
YDL192W	46	1247.48	695.358	0.808712	45	752.478	740.915	0.55123
YDL193W	92	82.2803	61.2521	0.493367	109	57.3975	56.6169	0.425885
YDL195W	120	70.1375	99.7793	0.742006	116	72.172	59.6315	1.06239
YDL197C	309	15.7776	77.2828	0.0573196	235	16.8905	41.9507	0.14737
YDL198C	104	30.3705	99.5043	0.467026	46	72.7388	99.8475	0.416016
YDL200C	21	19.7354	74.2191	0.247399	22	11.9405	60.6474	0.185173
YDL201W	47	46.498	113.138	0.327185	45	35.6326	88.6983	0.344604
YDL202W	41	34.1937	114.84	0.269344	42	36.5772	80.7385	0.278178
YDL203C	179	6.97336	52.5925	0.195086	178	10.3157	26.8381	0.283433
YDL204W	53	81.0148	36.3411	0.068147	27	231.971	15.3746	0.124722
YDL205C	189	87.9074	83.6556	0.628642	180	82.4877	53.9361	0.604291
YDL207W	50	13.0851	97.8612	0.100582	30	24.2589	57.3735	0.123545
YDL208W	32	546.588	489.795	0.382069	29	378.015	536.135	0.280188
YDL209C	24	7.02721	52.3858	0.183979	20	7.59507	17.3751	0.372427
YDL212W	35	549.684	270.455	0.370728	33	367.662	319.338	0.244917
YDL213C	21	125.924	296.109	0.270828	21	107.238	276.603	0.228553
YDL215C	137	35.9707	33.9158	0.402232	76	84.566	15.9691	0.695602
YDL216C	9	10.2043	38.0717	0.141516	10	7.63285	12.4264	0.24224
YDL217C	156	5.33099	80.5712	0.590563	164	8.99316	50.3974	0.610737
YDL219W	26	78.457	146.828	0.214772	19	53.6567	164.208	0.165992
YDL224C	367	35.863	85.79	0.247764	364	57.0953	30.7908	0.468935
YDL225W	49	56.0292	124.906	0.254478	49	43.7944	84.0941	0.300478
YDL226C	24	52.8791	240.396	0.505699	24	30.9093	188.684	0.462894
YDL227C	40	12.9505	116.018	0.321107	38	22.5963	55.8188	0.578025
YDL229W	31	590.07	705.92	1.48219	30	823.177	910.156	0.975737
YDL230W	34	25.4972	55.3043	0.223285	30	25.3925	41.7214	0.214121
YDL231C	100	36.6438	35.2249	0.0288169	92	40.5448	14.1197	0.05802
YDL232W	21	289.973	282.569	0.835988	21	171.701	165.014	0.23897
YDL233W	15	13.1121	22.0059	0.335656	17	15.7569	12.7826	0.405303
YDL234C	71	60.3909	36.5376	0.261204	86	65.1815	20.2625	0.374254
YDL235C	124	78.3493	249.112	0.306327	122	77.311	214.909	0.146134
YDL236W	32	35.0553	136.447	0.573727	30	48.1777	167.892	0.319128
YDL237W	25	38.9324	98.179	0.331113	25	50.1048	102.005	0.252992
YDL241W	144	25.3626	64.9585	0.271158	141	7.48171	51.2333	0.182937
YDL243C	616	2.90781	39.278	0.118191	219	72.89	21.0366	0.10731
YDL248W	7	27.2742	34.5285	0.306255	7	24.8635	26.1423	0.342515
YDR001C	209	187.796	89.678	0.383312	191	341.627	70.0936	0.440468
YDR002W	41	1291.26	464.758	0.968551	37	1185.93	670.897	0.553593
YDR003W	42	85.565	90.5904	0.235564	29	113.661	59.3199	0.209455
YDR003W-A	398	6.40795	80.6094	0.014492	404	23.2386	61.5885	0.00809435
YDR004W	42	19.7893	65.0692	0.0704814	24	18.2886	34.1312	0.0575216
YDR005C	118	45.1788	80.0042	0.152666	117	62.0453	51.1933	0.217568
YDR006C	84	41.5171	46.6348	0.278503	80	108.334	16.5246	0.545804
YDR007W	109	56.3792	113.636	0.205294	90	41.6028	107.376	0.116455
YDR011W	297	155.164	189.964	0.469969	297	240.624	72.9251	1.12803
YDR012W	29	189.088	818.407	1.21869	23	120.161	1203.82	0.719226
YDR013W	12	12.439	56.6271	0.227591	11	7.97293	44.6886	0.210168
YDR016C	24	24.0702	58.6994	1.06369	23	22.294	76.5337	0.292863
YDR017C	31	11.7389	41.339	0.526612	8	36.6906	20.1154	0.462765
YDR019C	15	210.493	117.473	0.306746	17	143.853	82.9352	0.383863
YDR020C	90	10.0696	68.6667	0.212199	81	13.1497	42.9066	0.225544
YDR021W	80	3.60784	45.5229	0.190846	81	11.7516	27.9929	0.308927
YDR022C	11	22.9663	74.9351	0.176222	11	43.5299	57.3221	0.109783
YDR023W	28	866.07	392.004	0.686716	26	629.03	463.85	0.511674
YDR025W	21	1169.37	1427.61	0.83943	21	775.264	1989.05	0.621326
YDR026C	151	16.1814	72.7284	0.11305	151	17.0795	40.5886	0.130427
YDR027C	117	13.3544	53.6493	0.161097	97	27.773	25.4504	0.251272
YDR028C	451	108.828	78.0229	0.43738	429	159.988	52.2677	0.484574
YDR030C	9	12.6274	26.7867	0.116951	9	15.1901	13.7698	0.190238
YDR031W	22	92.673	58.8717	0.451817	21	99.0759	52.4896	0.383221
YDR032C	62	226.944	304.841	1.09373	61	465.415	448.644	0.644368
YDR033W	247	1279.3	817.366	0.616371	237	1248.05	506.251	1.16772
YDR034C	228	16.0199	50.2532	0.201544	384	21.047	21.5281	0.309344
YDR035W	69	98.3809	162.381	0.473061	34	383.494	171.351	0.38873
YDR036C	57	19.1162	82.1418	0.411804	29	39.7513	61.2882	0.429806
YDR037W	36	582.397	477.265	0.578145	28	1061.95	503.026	0.524345
YDR040C	154	50.5097	29.3245	0.349606	150	32.9875	11.6882	0.844324
YDR041W	32	104.95	157.457	0.280127	22	85.2461	114.158	0.281301
YDR043C	190	34.1937	93.076	0.157976	178	57.322	31.3825	0.267526
YDR044W	95	30.0474	134.529	0.503666	63	51.0494	132.152	0.491268
YDR045C	156	55.6792	109.491	0.782527	156	37.5597	115.002	0.336284
YDR046C	90	101.127	115.172	0.35924	89	84.9438	53.8517	0.675144
YDR047W	200	138.713	145.531	0.237547	187	112.906	131.926	0.235603
YDR049W	46	9.47731	64.838	0.160607	40	10.3535	33.8965	0.222197
YDR050C	30	1900.74	1808.2	2.76584	30	1855.54	3274.6	1.36248
YDR051C	47	49.6751	155.632	0.198755	38	78.3312	119.252	0.166026
YDR052C	154	17.4469	96.9291	0.108358	160	14.1699	39.446	0.224099
YDR054C	155	21.7817	181.274	0.32845	141	52.0319	126.476	0.333668
YDR055W	69	92.4576	252.495	0.299176	72	62.9521	171.138	0.406478
YDR056C	63	90.2767	208.078	0.462735	62	91.6698	210.807	0.286432
YDR057W	38	11.2274	54.6822	0.185702	33	6.46148	29.58	0.307243
YDR058C	34	15.2391	45.4623	0.152986	24	13.6787	32.1485	0.17761
YDR059C	37	35.6745	64.1269	0.398334	28	52.6365	56.2165	0.362211
YDR060W	99	56.0561	96.4914	0.334473	94	60.9873	61.1489	0.456949
YDR061W	34	61.5487	67.7222	0.187121	32	70.4716	39.7351	0.268543
YDR062W	375	127.378	148.15	0.345433	334	84.8683	106.87	0.445368
YDR063W	86	106.62	225.291	0.287368	75	124.431	254.036	0.208042
YDR064W	27	1811.81	1651.45	1.21795	28	681.44	2665.47	0.778795
YDR065W	171	7.18875	52.7995	0.0621523	61	5.51681	25.7091	0.0655792
YDR066C	117	9.71963	38.421	0.188269	119	12.5073	28.9156	0.164612
YDR067C	44	30.1012	77.4203	0.186652	42	41.2628	50.0857	0.172262
YDR068W	41	35.8092	241.383	0.105544	40	31.7784	193.656	0.0781491
YDR070C	63	256.614	27.2248	0.248815	61	276.71	20.2687	0.114626
YDR071C	70	310.543	434.818	0.549363	58	248.786	441.633	0.458661
YDR072C	130	42.4863	114.912	0.380607	126	37.5597	38.5468	0.972138
YDR073W	152	50.4828	125.35	0.126792	146	65.3705	76.4158	0.0856862
YDR074W	103	504.882	84.2931	0.466147	105	738.649	39.2335	0.90168
YDR075W	185	6.00409	107.484	0.113834	170	8.38858	53.8234	0.146792
YDR076W	54	3.06936	20.9862	0.145299	43	12.5073	10.8229	0.143747
YDR077W	38	982.221	3150.59	0.24078	38	2108.56	2062.06	0.459428
YDR078C	33	17.1238	25.8787	0.254051	53	11.1092	23.5671	0.176062
YDR079C-A	37	88.0151	98.9345	0.600439	42	58.2666	91.3934	0.243051
YDR079W	28	27.2742	130.932	0.276916	28	31.8917	124.427	0.193173
YDR080W	41	13.9467	31.5894	0.220945	32	18.1375	20.4081	0.266691
YDR081C	83	8.75036	46.1143	0.208862	71	15.568	21.1637	0.357452
YDR082W	57	7.3503	41.8628	0.0483508	51	8.91759	19.5465	0.0690808
YDR083W	22	58.5601	144.236	0.19904	22	95.2595	99.2517	0.271093
YDR084C	36	97.7078	82.1595	0.694878	26	65.5972	73.4699	0.426789
YDR085C	90	53.1214	22.3126	0.172287	81	49.5002	12.5727	0.180661
YDR086C	73	1009.82	990.634	0.710617	71	692.511	906.088	0.365737
YDR087C	33	21.4316	176.603	0.317972	37	15.9081	154.19	0.285282
YDR088C	182	22.374	62.8606	0.179842	179	28.5287	26.0184	0.339835
YDR089W	165	18.5238	31.5028	0.302787	246	13.7542	15.629	0.439437
YDR090C	78	16.3699	52.822	0.290434	64	22.9363	27.9434	0.473977
YDR091C	55	58.0754	93.4802	0.794971	50	38.5043	73.0903	1.02086
YDR092W	36	101.881	383.721	0.235115	38	116.118	369.334	0.22417
YDR093W	259	43.5364	33.6556	0.345676	251	34.8013	21.993	0.453647
YDR097C	68	30.9897	29.9883	0.521168	66	26.5261	19.5141	0.822191
YDR098C	43	169.999	257.638	0.561495	41	132.857	293.867	0.426071
YDR099W	142	47.7366	278.291	0.659485	100	125.678	320.353	0.465905
YDR100W	26	108.37	132.275	0.471704	27	104.404	142.664	0.308716
YDR101C	27	72.6414	82.1969	0.557254	27	76.4419	64.8967	0.651033
YDR103W	32	26.0087	34.8681	0.191901	31	31.9295	15.6363	0.377979
YDR105C	56	22.2394	74.3935	0.28678	58	18.6287	61.82	0.267082
YDR107C	16	34.8668	20.566	0.585538	11	23.2764	12.558	0.83386
YDR108W	32	5.51945	33.9052	0.152846	29	5.81911	18.1508	0.224475
YDR109C	105	2.15393	32.1803	0.164691	65	5.59239	17.3586	0.203538
YDR110W	55	16.9622	54.0662	0.162623	52	24.1077	36.2892	0.177299
YDR111C	207	20.1393	43.6763	0.340462	160	15.7569	43.2885	0.244456
YDR113C	101	14.189	111.859	0.186671	91	20.4802	59.4797	0.2666
YDR115W	38	143.883	122.229	0.739891	39	113.17	151.76	0.213526
YDR116C	29	31.609	104.847	0.389303	30	43.1521	75.3503	0.379643
YDR117C	31	28.9435	67.2012	0.39637	31	21.0848	49.391	0.396305
YDR118W	32	2.82704	23.768	0.178804	26	2.2294	14.596	0.214499
YDR119W	80	131.175	62.1372	0.55453	75	71.9075	39.1411	0.850048
YDR120C	21	80.9341	122.903	0.307601	21	67.1464	89.6448	0.346545
YDR121W	119	11.2812	154.904	0.195736	107	18.7421	116.447	0.159846
YDR122W	297	65.2642	47.3168	0.267916	292	119.481	24.5562	0.365853
YDR123C	54	1.6693	74.1917	0.108271	87	5.89468	33.0196	0.150291
YDR124W	375	9.15422	22.6895	0.0525037	306	15.1523	14.1383	0.0621901
YDR126W	52	3.74246	27.2711	0.102103	69	4.26986	17.6609	0.13566
YDR127W	76	77.3531	36.2292	1.2755	54	99.3782	32.4433	1.1477
YDR128W	39	12.9775	25.8492	0.138538	40	21.8783	15.3377	0.211341
YDR129C	43	325.863	174.364	0.760232	41	320.353	160.732	0.846847
YDR130C	25	28.1627	82.8409	0.197742	23	14.1321	41.3971	0.306532
YDR131C	71	7.61954	36.3905	0.110312	74	3.74085	17.6614	0.178401
YDR132C	102	14.0544	38.2443	0.150023	59	82.6766	19.9148	0.239935
YDR133C	130	10.4466	1151.02	0.0370187	124	34.8391	923.01	0.0762166
YDR135C	49	136.856	49.6923	0.642768	43	227.852	34.9777	0.953239
YDR137W	89	23.2625	63.871	0.135505	90	24.0699	34.1613	0.159299
YDR138W	14	10.312	47.7078	0.193905	13	9.55996	18.9557	0.413855
YDR140W	23	47.8443	125.041	0.130081	23	56.7174	91.4402	0.0998722
YDR141C	38	38.2323	23.9342	0.494342	33	41.6784	14.3525	0.725417
YDR142C	144	14.0006	25.1254	0.274886	133	15.9459	11.9406	0.402201
YDR143C	146	17.3122	54.4109	0.303752	135	20.2157	32.6986	0.417254
YDR144C	127	22.724	105.068	0.334431	109	8.08629	70.5807	0.407119
YDR145W	71	76.9762	155.208	0.178542	65	65.7106	89.5745	0.21019
YDR146C	178	12.6544	107.666	0.259022	160	18.213	43.3539	0.470791
YDR147W	135	17.0968	72.0662	0.121233	137	12.3184	38.402	0.18202
YDR148C	141	65.7758	73.4652	1.1073	121	85.1328	72.333	1.17787
YDR150W	76	44.9634	19.9376	0.590222	67	75.006	11.2317	0.886626
YDR151C	75	42.594	128.018	0.297371	69	78.0667	48.7803	0.381397
YDR152W	29	66.3142	283.917	0.14999	24	91.7454	196.16	0.159433
YDR153C	95	21.9163	123.74	0.305843	83	41.9429	60.9175	0.509152
YDR154C	74	163.51	825.96	0.0697964	74	390.031	1151.98	0.0727313
YDR155C	40	1867.03	2479.74	1.22327	31	1943.81	3948.07	0.70498
YDR156W	48	115.047	96.1539	0.864315	46	187.345	62.4237	0.685342
YDR157W	271	1.07697	16.6698	0.241005	405	4.87445	12.7367	0.496596
YDR158W	35	321.502	239.836	0.933149	33	563.206	304.621	0.532297
YDR159W	91	25.928	30.2412	0.156369	91	29.889	11.8711	0.290346
YDR161W	31	40.1439	120.358	0.315116	31	28.4532	119.766	0.245502
YDR162C	118	25.201	127.24	0.212759	118	24.9768	68.7686	0.300915
YDR163W	75	20.7047	222.442	0.0763054	75	22.7852	142.78	0.0896072
YDR164C	43	32.7129	50.9342	0.255621	43	32.2318	38.6777	0.2761
YDR165W	37	47.1442	105.246	0.285015	46	28.3776	88.1374	0.254803
YDR166C	53	29.5627	39.5756	0.274245	49	33.0253	20.631	0.389559
YDR167W	34	138.013	165.646	0.221685	31	154.244	147.807	0.181151
YDR168W	40	187.796	204.721	0.341221	34	315.328	138.71	0.413982
YDR169C	358	21.1893	76.0715	0.241464	355	51.5784	35.4864	0.430047
YDR170C	202	97.304	32.029	1.31801	181	101.23	24.2635	1.57372
YDR171W	77	366.761	163.768	0.187188	75	636.625	135.47	0.262798
YDR172W	37	194.204	163.769	0.711891	28	256.985	115.21	1.01299
YDR173C	47	9.66578	45.6056	0.248874	40	8.42637	33.3574	0.242122
YDR174W	27	71.726	311.162	0.413674	25	173.78	295.582	0.418828
YDR175C	50	39.1208	118.657	0.366997	48	44.7013	76.3781	0.426663
YDR176W	40	31.7974	95.8356	0.129872	42	24.5234	47.6802	0.216327
YDR177W	86	165.18	297.707	0.360857	76	93.7858	286.881	0.313688
YDR178W	100	103.362	102.587	0.437166	96	155.529	91.4509	0.331948
YDR179C	13	14.9968	52.4139	0.263168	13	10.089	45.9991	0.183402
YDR179W-A	97	3.50014	31.0017	0.135438	98	3.66528	21.7394	0.0988868
YDR181C	21	18.9008	56.852	0.147401	20	18.8932	30.8063	0.164462
YDR182W	30	74.5261	101.324	0.240389	27	70.7361	54.6628	0.377273
YDR183W	32	23.1009	66.4936	0.173413	31	21.047	42.5975	0.205713
YDR184C	28	17.2045	82.6733	0.190451	27	32.723	42.3327	0.252841
YDR185C	91	36.5361	22.1425	0.331862	87	16.7394	16.0549	0.239767
YDR186C	75	19.2777	89.0506	0.182403	48	37.7486	39.3694	0.268719
YDR188W	59	130.744	146.381	0.654834	55	141.472	133.361	0.579829
YDR189W	43	48.3827	108.942	0.22559	34	48.291	83.1132	0.218965
YDR190C	45	251.687	202.097	0.418046	36	250.033	142.905	0.525619
YDR191W	30	5.16944	32.574	0.167784	30	4.64773	13.94	0.330489
YDR192C	58	2.50395	37.6212	0.411039	49	5.81911	21.1046	0.55843
YDR194C	24	72.076	141.322	0.354434	25	77.8778	67.3842	0.478881
YDR195W	234	4.57711	50.7424	0.201402	157	3.40078	30.6001	0.249577
YDR196C	7	48.5981	103.574	0.271607	9	44.9658	91.8392	0.189753
YDR197W	27	20.0585	66.4805	0.102037	25	20.7447	28.7678	0.136849
YDR198C	25	4.65788	50.5982	0.152212	26	5.02559	28.1346	0.187145
YDR200C	70	32.6859	44.1259	0.182176	70	37.9375	22.5322	0.262041
YDR201W	21	26.3318	76.0122	0.339972	20	19.7623	66.4636	0.221628
YDR202C	26	47.925	55.5224	0.23818	26	57.5109	40.8276	0.176168
YDR204W	24	31.9859	74.0016	0.22338	24	34.9902	71.9593	0.169131
YDR205W	22	16.0468	30.8681	0.22201	22	10.7313	14.7788	0.387097
YDR206W	316	29.7243	73.0106	0.0997123	291	32.4585	54.5192	0.0918871
YDR207C	72	11.4159	53.011	0.171945	63	12.7718	24.3593	0.289898
YDR208W	123	44.5326	78.6387	0.195409	107	69.527	25.3099	0.415546
YDR211W	41	60.3101	109.726	0.322582	30	33.2898	81.2461	0.312999
YDR212W	70	123.797	128.27	0.687286	70	137.807	133.187	0.495609
YDR213W	213	26.8165	21.0711	0.355577	208	13.4897	10.442	0.584456
YDR214W	119	101.639	312.816	0.28898	114	85.4351	338.813	0.264932
YDR217C	46	7.02721	26.4109	0.279763	42	11.2226	11.9091	0.501078
YDR219C	214	20.1124	75.6461	0.215773	223	15.7569	30.7687	0.363944
YDR221W	13	30.1012	55.2461	0.291226	14	32.3074	38.2551	0.304259
YDR222W	60	18.4969	58.792	0.142818	36	14.8878	19.3678	0.418538
YDR224C	38	1374.94	1445.76	0.851567	37	1616.77	1182.36	0.905711
YDR225W	74	1383.93	620.144	1.03454	73	711.594	751.51	0.638398
YDR226W	39	376.211	602.151	0.994977	39	480.038	788.848	0.687744
YDR228C	179	24.4202	81.89	0.159853	88	9.52217	45.8103	0.197714
YDR229W	93	20.8393	117.45	0.11225	79	30.0024	58.9	0.166174
YDR231C	26	44.3172	30.0956	0.963058	22	53.1655	30.8428	0.599594
YDR232W	199	93.9115	54.0694	0.921007	177	131.459	28.46	1.44671
YDR233C	49	189.6	763.212	0.36699	51	136.371	725.24	0.387238
YDR234W	129	45.7442	75.5004	0.306127	99	72.9278	67.297	0.333491
YDR235W	9	47.0904	64.0651	0.116336	7	41.7918	40.3037	0.109742
YDR236C	44	27.678	104.821	0.213925	66	37.8242	82.9652	0.175849
YDR237W	138	15.616	106.439	0.28628	137	20.8959	94.9902	0.255976
YDR238C	39	103.47	101.463	0.863301	38	68.0533	78.9055	1.07929
YDR239C	22	16.7199	28.7502	0.327164	20	18.931	17.7418	0.420297
YDR240C	21	7.40415	40.5819	0.261285	21	9.48439	21.014	0.322744
YDR242W	101	5.11559	29.6316	0.0353927	71	13.5653	16.3954	0.0748913
YDR243C	30	20.3278	22.1688	0.430809	30	22.294	13.9802	0.485387
YDR244W	25	27.0857	55.9952	0.235112	23	28.4532	28.4731	0.364971
YDR245W	69	64.7796	165.247	0.205007	64	49.9914	109.876	0.257303
YDR246W	17	49.5943	185.873	0.105469	13	66.3529	127.724	0.117772
YDR248C	62	41.7594	128.271	0.26139	64	41.6028	114.541	0.196916
YDR251W	296	97.0616	70.0628	0.191507	297	125.224	42.0673	0.245409
YDR252W	7	7.29645	40.1351	0.368565	6	11.4871	28.4632	0.325932
YDR253C	161	12.8698	47.6258	0.0465783	145	7.06606	35.0126	0.0289757
YDR254W	75	43.671	48.4233	0.0944292	78	30.2291	28.2363	0.0882199
YDR255C	38	74.6069	35.0784	0.185367	32	87.8534	17.8734	0.27936
YDR256C	44	16.0199	35.3252	0.054829	40	138.147	13.1191	0.0639271
YDR257C	13	15.1583	54.165	0.311083	14	16.097	38.5367	0.316574
YDR258C	28	145.633	91.623	0.498606	28	278.75	54.0532	0.651316
YDR259C	206	2.69242	31.4742	0.106715	195	5.44124	12.3578	0.145217
YDR260C	35	21.297	138.603	0.196128	49	33.781	87.5888	0.18132
YDR261C	69	20.1662	71.8725	0.371053	55	7.2172	63.181	0.333648
YDR262W	7	27.5165	120.865	0.225026	6	40.4692	72.7484	0.296208
YDR263C	90	1.05004	18.7001	0.0695367	76	4.15651	12.3947	0.0716297
YDR264C	87	43.0517	141.048	0.357346	69	51.3517	104.939	0.342742
YDR265W	62	15.4276	69.865	0.0765735	59	23.881	40.7401	0.0879783
YDR266C	209	18.7931	75.3019	0.355336	201	22.2184	43.2648	0.429911
YDR267C	84	15.4006	101.119	0.201832	70	11.1848	72.9893	0.163237
YDR268W	43	25.6049	50.055	0.239504	44	31.2116	40.6256	0.230663
YDR272W	47	209.497	170.309	0.320379	46	348.504	163.366	0.255325
YDR273W	173	1.72315	15.545	0.071818	170	1.43588	12.7412	0.0625827
YDR275W	569	29.9935	53.9784	0.086425	557	59.438	13.9597	0.208043
YDR276C	48	1304.66	1211.09	0.958825	38	1249.86	869.149	0.985171
YDR279W	92	12.8967	66.7935	0.173205	88	8.46415	49.2726	0.155077
YDR280W	109	45.5018	169.598	0.153459	97	56.1128	92.4205	0.235854
YDR282C	8	23.1817	33.2177	0.167251	8	24.5612	17.5799	0.199929
YDR284C	280	79.3725	83.6526	0.511991	277	58.0021	74.8691	0.402197
YDR286C	94	15.8583	39.9623	0.720082	67	18.4776	37.9746	0.431605
YDR287W	81	19.0354	83.9288	0.161126	64	24.7123	75.8413	0.115976
YDR288W	43	25.2549	70.1592	0.133975	43	47.2708	48.8583	0.141233
YDR289C	40	48.652	70.4032	0.318095	39	52.9765	45.0445	0.373616
YDR291W	206	20.9739	22.6452	0.135387	205	17.1928	12.058	0.247657
YDR292C	136	31.7705	138.228	0.22359	135	27.9619	113.905	0.198558
YDR293C	133	23.3163	74.3774	0.439241	169	37.3708	34.763	0.767462
YDR294C	39	98.1655	78.0483	0.411198	39	122.163	76.7783	0.390826
YDR295C	244	19.7354	40.0915	0.251161	220	16.7772	23.2534	0.357771
YDR296W	55	59.4216	152.321	0.327335	54	74.0236	143.403	0.256484
YDR297W	31	276.78	124.211	0.32715	29	282.869	118.973	0.303236
YDR298C	153	70.6221	207.86	0.540143	145	87.3999	233.704	0.358815
YDR299W	50	23.074	74.5293	0.29734	36	53.3922	60.8358	0.285032
YDR300C	54	33.6552	102.793	0.508943	35	32.3452	93.5526	0.450187
YDR302W	46	37.7746	137.783	0.192206	41	31.0982	79.6149	0.217314
YDR303C	233	24.9587	48.4173	0.364609	247	13.981	28.0334	0.500446
YDR304C	28	236.852	443.682	0.478694	29	288.348	577.314	0.358653
YDR305C	16	14.4044	93.6295	0.179326	16	7.44392	70.9604	0.217495
YDR306C	54	42.6748	42.845	0.230608	49	51.2006	29.0973	0.242912
YDR307W	47	45.2865	52.9304	0.228393	42	23.4276	31.8465	0.39618
YDR308C	40	11.6043	165.419	0.250752	36	15.1523	116.028	0.226019
YDR309C	60	13.5429	225.185	0.237324	57	61.2895	126.356	0.371134
YDR310C	279	11.2543	61.7136	0.186474	259	11.4871	35.0903	0.248863
YDR311W	27	26.7357	52.0442	0.190657	25	22.9363	25.9693	0.306637
YDR312W	38	11.7659	90.3009	0.241485	37	14.51	63.1368	0.225528
YDR313C	18	9.45038	35.1661	0.317622	15	17.0417	12.0772	0.538537
YDR315C	14	11.7659	38.6822	0.100327	13	10.9203	24.4893	0.118165
YDR316W	16	19.3854	81.4925	0.0975456	17	20.5936	35.0886	0.18013
YDR317W	40	3.28475	22.1582	0.102921	47	4.64773	12.5252	0.0970451
YDR318W	37	12.412	58.021	0.0639511	28	12.3562	30.82	0.0960565
YDR319C	55	28.4858	64.3092	0.172852	54	24.5234	34.3792	0.175704
YDR320C	83	10.7158	38.0018	0.466121	147	29.0577	26.9685	0.508768
YDR320C-A	15	40.0362	238.001	0.361134	13	28.8688	174.957	0.155908
YDR321W	36	135.079	114.441	0.918376	35	99.2271	142.682	0.551978
YDR322C-A	27	155.11	220.235	0.538583	24	184.889	189.513	0.403555
YDR322W	18	50.8867	83.9318	0.27677	16	66.693	53.4902	0.371028
YDR323C	29	7.05413	29.8194	0.14548	23	6.15918	15.5411	0.152195
YDR324C	39	10.312	94.5627	0.285673	36	9.82446	63.7226	0.346632
YDR325W	36	11.9813	29.2632	0.179261	31	10.1268	13.6499	0.296782
YDR326C	191	48.302	27.985	0.407898	189	32.194	11.9919	0.706609
YDR328C	56	365.173	425.933	0.381052	51	490.467	496.495	0.239392
YDR329C	22	54.5484	95.7608	0.18576	21	53.6945	58.6622	0.208373
YDR330W	55	13.9198	70.9327	0.205545	50	27.6219	47.7814	0.239895
YDR331W	28	12.5736	49.4801	0.464966	28	14.8123	19.7828	0.830543
YDR332W	23	6.03101	25.5612	0.0976216	23	7.93515	14.0996	0.114038
YDR333C	27	83.8419	55.45	0.323747	22	70.3961	34.0713	0.423902
YDR335W	339	114.132	63.2949	0.245604	325	93.2191	40.2555	0.272648
YDR336W	97	11.4966	38.6032	0.114487	43	8.50194	26.3445	0.100614
YDR337W	50	39.1477	113.515	0.282514	49	38.8822	86.243	0.239208
YDR339C	28	84.1919	213.115	0.300897	22	128.171	162.566	0.333536
YDR341C	32	208.097	209.681	0.826347	26	180.543	216.244	0.687116
YDR342C	125	22.1586	25.611	1.37544	100	40.3937	13.0111	3.14764
YDR343C	285	4.60403	25.1963	1.39559	191	3.55192	12.556	3.2411
YDR345C	41	70.2452	655.622	0.62175	36	86.6064	410.049	0.850184
YDR346C	179	56.9177	223.501	0.392981	166	50.3315	177.751	0.399476
YDR347W	81	58.5332	152.684	0.200786	82	51.8052	140.043	0.14052
YDR348C	191	26.7088	137.402	0.228803	186	49.2357	84.488	0.308802
YDR349C	88	29.4012	79.2161	0.21898	76	25.4302	63.424	0.189267
YDR350C	35	25.7395	37.9157	0.0873648	36	23.2386	13.4543	0.158432
YDR351W	223	43.671	39.204	0.225628	214	40.696	12.6799	0.546993
YDR352W	176	24.2048	53.8272	0.285276	161	23.1631	34.4359	0.337465
YDR353W	50	434.26	573.234	0.558299	46	2553.08	653.36	0.564725
YDR354W	95	17.0968	101.893	0.23993	68	32.3452	94.1776	0.183108
YDR356W	27	19.52	33.3731	0.322891	23	20.0646	17.0297	0.470572
YDR357C	115	52.3406	227.685	0.173368	99	31.3249	183.351	0.1067
YDR358W	51	47.0635	48.1088	0.339051	41	44.8902	31.0381	0.428222
YDR359C	296	17.7969	36.4091	0.196318	290	25.2413	17.6541	0.248779
YDR361C	33	48.2481	119.503	0.561554	29	53.9968	131.7	0.422607
YDR362C	104	16.4507	48.4818	0.195239	93	20.0646	30.1867	0.219901
YDR363W	179	9.07345	43.1778	0.162175	180	13.7165	23.2813	0.18796
YDR363W-A	26	499.47	1515.98	0.148083	25	640.631	1168.22	0.0958068
YDR364C	20	10.9043	57.2729	0.149626	16	12.0539	26.6881	0.190135
YDR365C	100	46.0942	223.005	0.190188	149	76.593	134.99	0.25229
YDR367W	52	48.0058	50.8245	0.413679	49	26.1104	44.2234	0.349416
YDR368W	50	95.5539	191.318	0.536698	37	143.324	219.777	0.425366
YDR369C	26	7.18875	18.4014	0.234518	27	9.37103	10.9273	0.264736
YDR370C	10	8.29264	65.8282	0.123432	11	7.97293	35.0078	0.125335
YDR371W	56	12.412	54.5288	0.136072	46	9.40881	34.6142	0.168584
YDR372C	261	144.637	190.371	0.37574	252	117.1	204.491	0.225055
YDR373W	54	150.21	255.555	0.226678	53	102.061	161.838	0.160136
YDR374W-A	15	44.7749	77.5833	0.431159	16	57.6998	85.5407	0.106466
YDR375C	17	13.7852	61.9486	0.233321	18	14.2455	38.6383	0.292494
YDR376W	70	18.7661	50.8815	0.172283	49	14.0188	37.5772	0.154618
YDR377W	72	299.747	158.583	0.907782	60	687.561	165.545	0.44794
YDR378C	17	175.626	333.501	0.609215	26	117.818	383.314	0.14703
YDR379C-A	29	51.2636	92.8687	0.345262	28	61.6674	84.8141	0.163847
YDR379W	79	23.8548	41.886	0.153423	55	18.5153	15.0736	0.314094
YDR380W	185	5.19636	42.8425	0.154463	109	6.61262	26.5229	0.208882
YDR381C-A	8	102.285	164.281	0.106125	5	113.548	83.5721	0.162188
YDR381W	88	459.973	494.655	0.539564	85	495.606	518.17	0.529988
YDR382W	82	1577.03	1712.73	1.42817	82	653.176	2957.39	0.443996
YDR383C	22	17.8238	50.6065	0.197096	17	17.0417	32.3496	0.202757
YDR384C	91	33.386	89.6744	1.20896	87	34.1589	73.153	1.12297
YDR385W	40	735.865	537.191	1.82312	38	450.225	727.502	1.04331
YDR386W	20	7.29645	31.8981	0.12723	10	6.83934	15.9751	0.164392
YDR387C	97	9.47731	37.5	0.190389	76	11.4115	24.0864	0.154772
YDR388W	52	58.5062	291.722	0.301702	33	163.804	275.854	0.260651
YDR389W	496	19.87	76.2515	0.165473	443	38.2021	28.5449	0.315849
YDR390C	31	41.9209	99.9058	0.191061	31	34.9524	64.8575	0.235523
YDR391C	24	93.1846	56.7149	0.296418	20	75.3461	57.0439	0.239642
YDR392W	78	24.9049	89.2651	0.132934	58	21.6894	56.3378	0.163449
YDR393W	44	17.5815	70.9231	0.117475	25	13.7543	35.3244	0.235459
YDR394W	82	92.3768	251.295	0.297883	78	116.382	216.339	0.278351
YDR395W	115	57.887	83.7558	0.390667	119	37.7864	63.7506	0.481622
YDR398W	149	23.6125	106.836	0.19875	84	22.294	79.4765	0.229231
YDR399W	68	185.804	169.623	0.306389	52	51.7296	167.428	0.240423
YDR400W	31	50.079	63.4154	0.367087	30	42.9254	57.6039	0.331564
YDR404C	182	91.623	181.066	0.391613	178	86.0396	144.701	0.281851
YDR405W	61	35.2976	140.014	0.229508	60	49.8403	83.0339	0.285261
YDR406W	137	55.4907	58.0212	0.744117	127	37.4841	23.1016	1.73795
YDR407C	85	20.1931	38.5783	0.199099	82	17.8352	20.1429	0.302451
YDR408C	64	152.31	144.607	0.408654	59	91.0652	150.296	0.309423
YDR409W	36	7.86186	28.6459	0.169257	36	10.7691	13.8358	0.328428
YDR410C	40	65.6681	81.5512	0.350034	36	43.341	58.3301	0.342076
YDR411C	51	17.9584	123.086	0.26006	50	13.7165	102.412	0.225362
YDR412W	43	58.1293	228.051	0.122506	39	65.0304	172.33	0.0282748
YDR414C	186	10.6081	59.2673	0.178231	189	3.92979	26.8615	0.274694
YDR416W	72	20.6239	25.4508	0.188733	75	23.9944	12.4575	0.291845
YDR417C	686	1.07697	847.518	0.0542654	668	1.20917	1267.68	0.00750096
YDR418W	31	2698.02	1269.98	1.21803	31	1139.83	1773.82	0.603058
YDR419W	67	4.57711	36.6906	0.114239	18	5.70575	20.0344	0.148703
YDR421W	79	6.48873	22.7354	0.145311	75	5.81911	12.5932	0.228273
YDR422C	62	19.7354	36.4789	0.308888	44	18.3642	15.0741	0.62026
YDR423C	415	68.3335	120.133	0.101545	407	105.122	70.5532	0.154884
YDR424C	31	142.914	231.66	0.315725	36	66.3151	209.692	0.244637
YDR425W	53	7.83493	41.502	0.192064	47	28.7554	17.8983	0.245743
YDR427W	32	142.537	225.909	0.299353	31	174.951	167.591	0.313944
YDR428C	29	28.8358	48.2548	0.444677	33	22.8986	47.7787	0.365273
YDR429C	20	276.404	432.449	0.526535	19	227.285	460.404	0.391661
YDR430C	67	105.947	49.5027	0.482956	66	111.659	29.4754	0.711688
YDR432W	25	123.259	365.864	0.751748	24	475.391	297.787	1.0027
YDR434W	92	45.3672	66.3572	0.312649	89	32.6097	54.7327	0.335874
YDR435C	28	30.0205	42.2988	0.385732	33	28.9444	34.2202	0.329923
YDR436W	241	11.3889	31.9906	0.205086	233	30.7959	15.5187	0.398632
YDR438W	57	2.12701	31.2513	0.0196143	54	1.62481	12.8242	0.0274541
YDR439W	99	11.6582	47.3993	0.151524	91	10.2779	28.1378	0.213449
YDR440W	77	11.5505	43.2701	0.226735	68	11.5626	23.2137	0.24486
YDR441C	145	30.8013	66.1908	0.419839	142	9.21988	49.3889	0.306717
YDR444W	85	15.0775	47.0755	0.09599	86	19.3844	25.1285	0.142808
YDR447C	27	1626.03	1056.43	1.70024	28	952.746	1551.45	1.166
YDR448W	73	25.201	62.9338	0.182234	52	26.715	26.0079	0.338521
YDR449C	41	26.7357	74.9339	0.329933	31	36.7284	42.6576	0.523232
YDR450W	26	1082.41	1607.46	0.630174	26	432.39	2560.83	0.313741
YDR451C	53	18.0661	98.1197	0.387404	51	12.9607	30.15	1.02098
YDR452W	137	204.354	190.187	0.139848	131	201.893	145.77	0.155255
YDR453C	68	14.0544	58.0072	0.444241	63	755.841	56.5884	0.281848
YDR454C	22	227.025	421.372	0.773966	20	218.405	705.489	0.419112
YDR456W	38	117.282	68.3496	0.254911	35	92.4633	49.5906	0.277686
YDR457W	115	62.141	19.7503	0.616851	114	82.4499	11.504	0.963884
YDR458C	43	74.2299	43.4011	0.330107	41	82.4121	25.1188	0.448245
YDR459C	92	2.4501	47.0986	0.0678804	131	2.07825	25.7621	0.0614089
YDR460W	116	7.64647	96.6416	0.148918	113	14.9256	57.2183	0.168899
YDR461C-A	21	28.1088	67.0361	0.7525	18	33.0253	66.5087	0.525482
YDR462W	39	60.014	152.02	0.479654	38	63.9724	113.313	0.452215
YDR463W	36	32.5782	122.443	0.213931	36	68.4312	60.5076	0.341203
YDR464W	106	5.51945	32.2442	0.179944	93	13.1119	14.6201	0.332178
YDR465C	44	41.9209	143.929	0.228085	43	44.5124	114.767	0.240649
YDR466W	108	6.51565	49.7014	0.117951	103	20.3669	22.087	0.163169
YDR468C	103	50.9944	241.191	0.163303	122	33.8188	173.152	0.14579
YDR469W	18	39.0939	163.331	0.143906	12	49.9158	132.615	0.10271
YDR470C	88	21.0278	43.9551	0.364664	86	19.0066	25.0989	0.430744
YDR471W	29	1493.16	1227.32	0.458091	27	392.676	1261.75	0.363406
YDR472W	73	20.6778	108.724	0.136468	87	30.4181	71.093	0.173062
YDR473C	55	20.3816	76.1215	0.155153	55	23.2764	45.5161	0.173718
YDR475C	82	48.3289	29.7893	0.184844	71	69.8293	11.9287	0.364241
YDR476C	25	14.1083	126.928	0.494623	19	34.8013	121.145	0.376883
YDR477W	271	58.6947	93.4857	0.334347	247	69.0358	57.8429	0.486229
YDR478W	24	11.7659	48.1317	0.213262	24	16.2482	30.7723	0.216576
YDR479C	59	17.0161	68.1842	0.136072	47	23.9566	40.2251	0.173084
YDR480W	104	24.0702	70.6447	0.148433	94	19.8756	44.0792	0.176444
YDR481C	77	156.133	62.1453	0.398539	66	190.33	42.0152	0.546734
YDR482C	37	29.6974	122.361	0.190338	48	28.4154	103.611	0.121325
YDR483W	34	208.985	252.593	0.362102	36	230.762	241.808	0.322889
YDR484W	27	39.067	36.3455	0.176625	25	28.9444	17.61	0.260352
YDR485C	40	30.4243	59.1454	0.147428	39	44.7013	24.7958	0.259553
YDR486C	27	90.6268	230.903	0.220245	23	118.158	186.891	0.220347
YDR487C	54	198.027	412.356	0.313262	30	286.119	400.277	0.270082
YDR488C	92	21.7547	18.4324	0.281247	91	17.0417	11.1431	0.420564
YDR489W	11	6.4618	41.3604	0.231543	11	4.49658	23.2236	0.265587
YDR490C	89	24.0702	42.0665	0.234723	90	24.7123	27.3978	0.265744
YDR492W	149	55.2215	99.3939	0.188789	145	162.255	40.9919	0.366928
YDR493W	96	41.4363	71.6649	0.527043	101	56.3773	68.8149	0.483549
YDR494W	33	81.7149	147.041	0.15163	31	118.687	91.3101	0.188961
YDR495C	53	11.9274	25.5715	0.291039	50	17.155	12.0781	0.564196
YDR496C	28	53.3906	107.664	0.493109	27	103.421	61.4317	0.720853
YDR497C	79	278.854	158.237	0.327044	71	354.248	114.758	0.379683
YDR498C	40	14.2429	73.3167	0.18249	39	19.46	46.7016	0.22668
YDR499W	224	24.0971	40.5644	0.128604	220	27.3196	16.7788	0.198171
YDR500C	22	389.431	2465.35	0.682624	22	129.154	3001.22	0.401446
YDR501W	18	1.53468	26.0554	0.206777	18	2.41833	14.5461	0.282246
YDR502C	44	35.7284	86.56	1.24158	41	27.6974	117.94	0.894531
YDR503C	48	14.9698	33.0987	0.483813	38	19.5356	23.4196	0.456536
YDR505C	184	46.1211	34.1692	0.6444	187	61.0628	17.3024	0.843743
YDR506C	30	3.76939	18.9819	0.427876	27	4.38323	12.7424	0.492557
YDR507C	115	16.9892	55.0686	0.460724	101	19.2333	25.7789	0.776531
YDR508C	50	35.4053	164.522	0.48302	39	48.5933	119.498	0.557091
YDR510C-A	409	1.13081	300.201	0.0363893	387	2.64505	263.1	0.0941299
YDR510W	51	322.632	1042.53	0.487426	46	405.902	1137.58	0.346081
YDR511W	46	57.2408	92.3478	0.372206	74	61.8563	83.3991	0.243463
YDR512C	23	294.066	273.626	0.41819	18	127.076	243.747	0.254598
YDR513W	20	220.078	231.487	0.754301	22	472.519	247.021	0.47629
YDR514C	55	5.51945	31.7915	0.389317	46	6.49926	18.9023	0.43619
YDR515W	207	18.2815	63.2202	0.231727	187	22.6341	21.8799	0.520243
YDR516C	59	358.63	127.186	0.563571	58	356.704	108.359	0.531313
YDR517W	102	47.575	128.142	0.2462	85	55.7349	126.019	0.241518
YDR518W	39	87.8536	63.6145	0.523738	41	72.8144	55.9318	0.491276
YDR519W	26	107.077	188.085	0.409303	24	123.939	212.775	0.292583
YDR520C	80	8.2388	31.9202	0.142204	61	10.0134	14.4325	0.247212
YDR524C	68	45.8249	67.6865	0.186478	57	27.8108	31.1615	0.185863
YDR524C-B	46	5336.56	4934.88	1.50707	38	5211.31	5474.76	0.779617
YDR527W	204	44.6941	133.959	0.117649	242	47.4219	82.415	0.140581
YDR528W	306	8.99267	67.4333	0.161839	296	13.3386	12.441	0.495773
YDR529C	35	303.22	332.105	0.351908	34	351.602	307.623	0.26622
YDR530C	35	49.4597	45.7929	0.214849	13	58.909	34.1976	0.253669
YDR531W	59	26.5203	98.4963	0.270042	59	24.2967	93.256	0.185732
YDR532C	38	17.5815	70.1036	0.111732	18	18.931	25.7734	0.170054
YDR533C	40	36.6438	91.0988	0.527166	35	279.43	104.089	0.288729
YDR538W	60	11.1735	37.4193	0.284966	53	11.676	33.1981	0.334758
YDR539W	45	19.8431	51.4363	0.315707	30	26.7528	44.0076	0.283766
YDR540C	178	10.635	34.5661	0.0981738	186	9.90004	19.0427	0.0988806
YDR541C	196	13.7852	46.3036	0.109714	176	11.8271	38.6996	0.0945909
YEL001C	30	163.107	531.769	0.292014	27	152.015	583.296	0.233165
YEL002C	48	207.639	189.936	0.721397	48	196.225	246.005	0.419633
YEL003W	16	254.433	268.26	0.242233	16	165.202	263.684	0.20857
YEL004W	38	14.0544	28.6437	0.252139	39	12.8852	21.2069	0.225216
YEL005C	23	18.4431	62.2824	0.109833	19	24.1833	37.8394	0.110788
YEL006W	39	16.1007	85.3702	0.0990103	34	20.1779	56.9319	0.089953
YEL007W	229	37.9092	145.161	0.151211	215	51.8052	42.8648	0.409301
YEL009C	575	568.827	915.833	0.0204616	564	673.996	715.259	0.019926
YEL011W	31	123.797	23.5161	0.327489	29	237.412	10.7343	0.680038
YEL012W	105	91.8114	155.682	0.135564	88	80.485	117.802	0.133848
YEL013W	249	152.768	79.1595	0.529148	239	113.813	44.2455	0.783545
YEL015W	38	39.3093	149.997	0.151211	34	34.0833	91.2656	0.179273
YEL016C	180	17.4469	78.2988	0.0688535	173	10.3913	55.0985	0.0688918
YEL017C-A	42	363.988	575.069	3.32385	32	118.158	277.429	3.0062
YEL017W	110	23.2356	89.0355	0.344259	165	11.7516	64.9955	0.32408
YEL018W	15	24.151	90.3232	0.134977	16	14.6989	44.9777	0.180704
YEL020C	68	7.64647	36.2507	0.155949	53	13.792	20.3481	0.223197
YEL020C-B	570	23.451	167.581	0.133722	593	40.1669	188.257	0.00895423
YEL020W-A	50	111.601	339.262	0.734937	47	139.281	347.186	0.381249
YEL022W	85	82.4149	42.1301	0.355406	71	54.7147	25.9552	0.460871
YEL024W	86	71.4029	46.5925	0.645068	69	79.8805	42.8229	0.622304
YEL025C	29	8.45419	25.3935	0.110759	152	6.15918	11.1235	0.200814
YEL026W	93	745.907	316.533	1.19583	93	343.176	411.593	0.577371
YEL027W	64	1876.37	911.436	0.74305	63	1452.32	1032.17	0.565553
YEL028W	598	5.76177	26.347	0.0186967	560	13.1119	13.5067	0.0145221
YEL029C	66	27.9204	68.5599	0.199525	63	28.4909	46.8857	0.15538
YEL031W	29	188.685	99.8598	0.651755	26	189.008	89.1512	0.712338
YEL032W	59	7.3503	42.0125	0.353627	57	11.4115	17.8072	0.748517
YEL033W	292	50.6713	162.668	0.00855888	348	65.3327	210.445	0.00899526
YEL034W	53	528.387	116.721	0.789344	51	485.102	217.242	0.855574
YEL036C	137	47.7096	134.754	0.17787	138	43.6811	92.889	0.259014
YEL037C	143	86.4804	247.307	0.521798	133	108.447	202.484	0.598069
YEL038W	31	102.796	72.1184	0.656119	27	86.0019	77.7019	0.362303
YEL039C	98	198.404	46.7516	0.332251	91	443.688	39.8577	0.331637
YEL040W	19	91.3806	406.843	0.335558	16	145.024	148.327	0.796841
YEL042W	162	51.7213	98.0486	0.59066	128	70.0938	95.4255	0.563998
YEL043W	47	12.2236	53.167	0.124069	49	19.0821	30.2865	0.171367
YEL044W	49	66.395	148.512	0.278354	33	63.1411	132.605	0.222939
YEL046C	101	35.2976	340.097	0.785098	96	143.702	224.468	1.17525
YEL047C	15	76.68	102.614	0.938135	18	114.568	126.534	0.685936
YEL048C	18	6.30026	38.5551	0.551947	21	5.02559	32.2931	0.344106
YEL050C	51	48.4366	112.52	0.253829	52	52.2208	66.8215	0.294487
YEL051W	50	225.705	338.99	0.517491	43	211.339	410.321	0.341703
YEL052W	42	27.8665	51.2855	0.202757	38	32.9875	39.2435	0.183276
YEL053C	62	31.8513	54.5379	0.172749	92	29.7757	30.7952	0.209763
YEL054C	27	1252.3	1287.73	1.32459	28	415.802	1689.32	0.794003
YEL055C	70	121.509	72.7036	0.540187	65	57.851	51.3857	1.43386
YEL056W	50	51.2098	98.0341	0.150842	47	51.3517	60.4279	0.180083
YEL058W	27	116.205	75.2294	0.531555	28	100.625	77.2466	0.428319
YEL059C-A	88	33.5206	47.3461	0.332851	73	56.2262	34.4017	0.129849
YEL060C	51	89.8998	86.4563	1.01675	45	183.906	54.387	1.46525
YEL061C	115	21.4047	32.8105	0.279749	106	29.549	11.4906	0.574118
YEL062W	31	19.3854	25.3006	0.557345	42	18.931	11.1137	0.885175
YEL063C	219	74.6338	81.514	0.449675	150	54.5636	41.2381	0.682039
YEL065W	24	44.0749	185.315	0.509105	22	52.372	106.198	0.702921
YEL066W	56	35.9168	43.4125	0.948007	54	33.97	61.2811	0.410611
YEL068C	10	11.9005	97.003	0.214378	9	11.2603	84.0129	0.151138
YEL071W	22	233.056	309.884	0.567146	21	210.961	241.139	0.549464
YEL072W	64	10.285	40.6452	0.0298202	70	14.6989	15.8142	0.0468083
YER001W	49	54.8445	42.9608	0.271316	51	22.1806	21.7011	0.533148
YER002W	56	163.78	521.621	0.11869	57	150.088	364.882	0.133705
YER003C	32	249.614	162.609	1.16597	32	293.94	196.541	1.01144
YER004W	11	78.2416	201.189	0.418098	9	114.077	239.232	0.252598
YER005W	45	7.51184	57.1729	0.108211	71	7.33056	38.1374	0.102743
YER006W	33	204.893	115.205	0.637309	30	194.487	98.758	0.642472
YER007C-A	25	73.9876	224.423	0.529461	25	72.361	237.639	0.434007
YER007W	67	1.83084	23.2233	0.147517	88	3.21184	14.1276	0.151327
YER008C	63	47.4673	36.4646	0.296392	70	59.8914	15.7905	0.672482
YER009W	32	876.893	618.192	0.862905	32	709.515	963.829	0.376289
YER010C	21	25.7934	110.474	0.24193	21	33.7433	99.723	0.165221
YER011W	55	29.6974	209.73	1.04736	55	60.2693	186.956	1.03561
YER012W	71	113.862	495.304	0.287691	54	142.568	548.145	0.168231
YER014W	38	12.4928	62.9575	0.165724	38	15.9459	48.008	0.187733
YER016W	26	37.2361	174.053	0.13627	29	28.7932	114.008	0.137484
YER017C	84	81.4187	62.6784	0.234784	77	105.726	34.1168	0.380813
YER018C	58	16.5314	50.824	0.354342	69	17.7218	37.1527	0.317639
YER019C-A	74	271.611	602.945	0.652889	68	251.355	531.23	0.30388
YER019W	244	29.1589	70.9857	0.227423	171	17.5707	49.2835	0.427353
YER020W	63	60.1486	75.24	0.211681	70	55.3571	50.7886	0.290422
YER021W	26	101.154	257.979	0.319029	21	106.973	216.051	0.31472
YER022W	31	29.6974	45.0575	0.236374	29	29.9646	26.4459	0.503922
YER023W	34	31.8244	318.754	0.600636	28	58.6823	392.032	0.411545
YER025W	53	381.623	229.721	0.698958	47	338.717	175.475	0.794378
YER026C	29	52.2329	219.694	0.692702	21	106.255	226.305	0.576416
YER027C	75	31.7974	113.913	0.506872	69	43.6811	98.7054	0.467464
YER028C	29	1.37313	42.0812	0.172856	28	2.07825	24.4254	0.176885
YER029C	63	47.1173	176.623	0.208769	64	57.662	108.593	0.222793
YER030W	14	231.629	457.031	0.200033	11	323.527	442.258	0.137291
YER031C	33	76.707	291.627	0.410599	35	58.1911	358.186	0.246526
YER032W	66	6.21948	47.7562	0.160886	64	11.4493	19.6349	0.269759
YER034W	20	7.75416	104.538	0.295062	21	13.452	64.3136	0.381788
YER035W	65	198	164.048	0.389637	59	151.75	94.9141	0.672031
YER036C	31	188.496	232.263	0.784681	30	124.733	207.962	0.734294
YER037W	22	127.055	54.3119	0.193666	23	66.5419	44.0571	0.209349
YER038C	43	9.88117	24.6836	0.141964	14	7.2172	16.861	0.106961
YER039C-A	21	12.0082	23.6827	0.311752	22	8.27522	11.1517	0.171528
YER040W	83	9.23499	37.8918	0.220921	84	21.6894	15.8854	0.301591
YER041W	71	9.42346	30.3836	0.0516538	69	9.93782	13.9548	0.0658095
YER042W	39	57.0523	110.25	0.50636	41	40.696	136.323	0.30806
YER043C	32	353.784	313.656	2.15754	27	442.139	447.357	1.54151
YER044C	54	126.49	126.324	0.634181	45	164.749	162.586	0.364478
YER045C	260	15.0775	46.7278	0.128111	223	5.32788	23.066	0.166044
YER046W	492	14.3506	43.5234	0.137404	586	16.5127	34.2147	0.0873048
YER048C	81	74.3107	215.2	0.416221	75	75.7617	209.014	0.330452
YER048W-A	81	73.5838	309.12	0.38769	61	124.771	278.64	0.133824
YER049W	40	67.9566	96.3714	0.380049	28	60.4582	76.9329	0.378061
YER050C	55	150.856	248.144	0.272689	55	205.671	187.4	0.29298
YER051W	17	17.2853	43.6953	0.107165	17	14.2833	22.3238	0.134011
YER052C	104	51.7213	88.371	0.589494	84	99.2649	66.992	0.697147
YER053C	104	130.555	37.8527	0.444764	104	112.263	29.4759	0.29425
YER055C	48	333.214	287.829	0.366609	36	418.711	265.168	0.320579
YER056C	95	107.777	187.47	0.381862	94	180.581	98.088	0.630551
YER056C-A	20	2064.63	2026.1	0.628154	17	894.782	2471.81	0.504801
YER057C	47	233.271	393.273	0.602354	48	321.298	481.343	0.434537
YER058W	31	33.0898	139.308	0.228952	29	26.1104	68.7263	0.248389
YER059W	166	25.928	87.6592	0.140311	155	16.2482	49.4095	0.169494
YER060W	134	4.17325	24.5981	0.188187	110	1.6626	14.4713	0.239312
YER061C	39	33.386	18.1706	1.13476	39	50.2559	13.9089	1.03242
YER062C	67	221.424	147.278	0.885955	68	205.974	164.038	0.75415
YER063W	88	98.3809	209.903	0.436024	69	120.085	219.954	0.280664
YER064C	85	16.693	175.858	0.292638	91	24.2967	76.7951	0.574092
YER065C	180	19.2508	32.2145	0.0429865	83	36.7284	14.7929	0.0665029
YER067W	81	540.799	55.8599	0.293406	74	585.463	47.3804	0.227512
YER068W	83	35.7553	95.2125	0.253592	80	60.0048	36.5342	0.568812
YER069W	44	7.2426	21.8473	0.214281	54	20.8959	11.4916	0.307683
YER070W	50	36.8323	153.715	0.588304	45	52.6742	79.2805	0.98866
YER071C	33	30.3974	92.774	0.375014	34	25.6948	95.9847	0.202841
YER072W	25	820.245	235.119	0.767509	32	475.844	268.643	0.610812
YER073W	128	54.1176	37.8207	0.570008	80	100.474	19.3129	0.589263
YER074W	21	1743.23	1226.2	1.00557	22	813.881	1798.25	0.900329
YER076C	388	5.73485	27.5092	0.144193	324	7.25499	18.5495	0.273895
YER076W-A	5	1.61545	32.6138	0.127181	6	1.47367	19.9489	0.0564823
YER077C	64	12.3851	62.2738	0.114279	62	14.6233	26.6929	0.1774
YER078C	176	18.0123	33.6334	0.368179	149	23.0875	25.3892	0.315401
YER079W	70	81.4725	111.418	0.175575	63	245.989	71.2024	0.225999
YER080W	31	72.1029	131.776	0.254922	31	81.8453	112.613	0.22921
YER081W	35	29.0512	52.4924	0.0910142	30	96.4309	19.3305	0.278033
YER082C	59	25.4164	96.9012	0.289942	41	34.6501	65.1212	0.323765
YER083C	19	43.7787	135.103	0.470991	17	74.477	123.987	0.388797
YER086W	55	58.7216	149.163	0.438758	42	130.665	140.23	0.330686
YER087C-B	38	91.6499	863.555	0.382534	50	60.3071	796.48	0.17789
YER087W	41	11.7389	31.1281	0.306847	39	12.734	19.4724	0.388909
YER088C	102	13.6506	106.471	0.194443	63	55.5082	66.0616	0.235788
YER089C	315	48.8404	92.828	0.601711	277	70.3583	87.5773	0.477067
YER090W	68	30.882	143.199	0.573752	63	73.6457	165.191	0.398185
YER091C	71	361.053	35.5072	2.39391	71	295.187	42.822	1.77197
YER092W	21	73.4761	211.318	0.231729	20	72.3987	176.852	0.176378
YER093C-A	26	19.7623	72.1047	0.128278	23	26.6016	54.8939	0.176702
YER094C	90	294.12	374.524	0.445254	83	287.517	371.224	0.358972
YER095W	54	50.8598	69.9945	0.344563	54	62.801	48.8466	0.384737
YER099C	49	31.609	116.358	0.246177	77	17.2306	82.3573	0.31581
YER100W	116	54.9253	300.053	0.217043	85	100.587	253	0.220637
YER101C	43	13.1121	30.4895	0.401143	44	18.9688	17.7232	0.57474
YER102W	384	2827.68	704.803	1.11901	384	1737.27	1096.91	0.534882
YER103W	69	199.966	46.1883	0.22351	56	901.697	31.5095	0.331128
YER104W	34	6.94644	49.968	0.21083	31	12.4695	28.9085	0.256017
YER105C	40	21.6201	39.6112	0.469236	37	18.5531	25.1879	0.598741
YER107C	179	28.755	62.4136	0.529646	178	12.7718	50.0639	0.589498
YER110C	116	145.014	89.359	1.87386	115	80.1072	84.4275	2.04219
YER111C	325	4.57711	33.1168	0.355995	301	1.3981	11.515	0.67938
YER112W	91	85.8343	410.4	0.139194	89	55.8483	269.222	0.149872
YER113C	123	21.7547	36.3057	0.282218	102	13.8676	14.7463	0.574791
YER114C	308	27.5165	44.3849	0.460957	297	39.8647	24.5351	0.684665
YER115C	212	10.5004	66.9629	0.0636623	215	13.4142	59.1722	0.0401434
YER116C	91	24.6356	34.3602	0.337805	84	36.804	23.8428	0.325957
YER117W	26	3793.18	1636.17	0.562881	27	2748.77	2102.65	0.413841
YER118C	171	11.6043	127.019	0.223051	174	7.33056	101.955	0.257017
YER119C	21	16.2891	74.8392	0.261028	22	32.2318	56.9055	0.268171
YER120W	32	206.185	395.717	0.656485	31	372.461	385.474	0.565344
YER121W	27	46.2019	19.4538	0.163258	19	74.8549	11.3715	0.0934354
YER122C	50	127.001	426.24	0.247953	41	116.571	292.892	0.255475
YER123W	184	51.7213	77.1658	0.205975	183	58.7579	31.1953	0.344656
YER124C	35	226.944	214.243	0.461296	36	116.609	108.202	0.642547
YER125W	489	138.256	54.6396	1.16087	486	143.815	30.562	1.49103
YER126C	41	178.938	167.622	0.661384	33	306.977	102.085	0.928375
YER127W	24	3.20398	153.049	0.171525	22	4.38322	80.7224	0.265735
YER128W	20	9.88117	48.3293	0.189998	17	16.3993	37.7526	0.172361
YER129W	521	20.2201	55.875	0.087906	489	23.0875	26.1019	0.13854
YER130C	78	106.216	94.6443	0.194911	78	121.03	42.7394	0.262383
YER131W	388	2171.14	1400.43	0.40815	385	996.73	1529.49	0.278063
YER133W	65	299.128	309.227	0.287622	65	472.481	268.034	0.322105
YER134C	37	30.6397	134.274	0.330422	42	39.3734	119.22	0.193931
YER136W	98	68.4412	274.831	0.295903	93	90.0072	240.847	0.310251
YER137C	31	9.47731	50.0774	0.173078	30	9.78668	26.4636	0.13849
YER139C	104	18.3084	62.5472	0.296973	104	31.4761	37.572	0.261864
YER140W	50	6.86567	31.1736	0.160855	49	6.34811	17.8911	0.222063
YER141W	44	79.8032	90.4153	0.382961	37	98.0935	59.3022	0.509074
YER142C	40	41.7863	52.507	0.234435	38	84.4526	43.9131	0.193917
YER143W	38	41.5709	107.864	0.209695	25	45.646	72.7896	0.289894
YER144C	8	45.8788	36.278	0.167	8	25.2791	16.9194	0.247159
YER145C	44	29.5627	257.311	0.51192	37	29.2089	176.243	0.599003
YER146W	51	183.434	271.577	0.596952	41	142.568	257.547	0.342859
YER147C	43	12.4659	28.97	0.204399	45	10.3535	17.0811	0.253072
YER148W	190	142.887	205.956	0.264164	186	137.58	182.27	0.258817
YER149C	110	14.0813	60.6758	0.226638	86	14.3588	44.6133	0.216241
YER150W	36	719.898	83.5899	0.182968	35	1495.25	74.763	0.184741
YER151C	90	51.4521	108.482	0.295456	80	93.3702	50.6767	0.623038
YER152C	44	31.5013	84.0407	0.205802	47	35.4436	77.906	0.151331
YER153C	65	9.55808	21.7839	0.26702	52	15.9081	11.0817	0.364102
YER154W	68	19.0892	114.712	0.234366	59	52.0319	73.7282	0.318781
YER155C	93	56.2715	34.5187	0.545682	72	77.1976	19.912	0.749672
YER156C	17	96.4155	130.563	0.593944	17	108.976	119.813	0.584506
YER157W	31	10.662	37.3378	0.230888	13	6.76377	20.93	0.29961
YER159C	167	268.972	664.185	0.116822	166	268.548	351.765	0.122542
YER161C	43	37.5861	204.016	0.105141	44	74.5526	118.423	0.130387
YER162C	44	13.7044	32.2527	0.183242	38	27.8864	15.0901	0.285201
YER163C	18	25.1472	106.183	0.246892	14	28.3776	119.146	0.140828
YER164W	304	53.1483	35.2055	0.453948	299	56.7174	20.1617	0.641387
YER165W	142	433.991	319.554	1.31768	142	484.082	326.133	1.16102
YER166W	272	47.4942	35.8582	0.34859	272	24.7501	21.8007	0.556861
YER167W	372	15.8583	38.1685	0.187579	360	21.765	10.8155	0.495222
YER168C	26	14.2429	54.1242	0.43856	22	12.2428	37.3919	0.456877
YER169W	237	22.2932	49.685	0.157767	198	22.6341	20.4806	0.229705
YER170W	24	9.8004	68.2796	0.282088	18	16.5504	51.438	0.28347
YER171W	109	9.88117	49.7263	0.198584	93	10.5802	32.9764	0.211601
YER173W	139	5.92332	36.6668	0.0438081	139	4.57216	16.5359	0.0896491
YER174C	121	23.9625	67.6489	0.399479	116	27.244	54.5635	0.34825
YER175C	27	9.42346	47.0441	0.299377	25	55.6972	33.3448	0.303356
YER175W-A	81	1.88469	30.6399	0.0499713	122	5.10116	13.113	0.0325866
YER176W	39	51.479	53.9055	0.18296	44	52.183	27.5093	0.348608
YER177W	44	733.953	2215.28	0.319602	48	493.604	2352.11	0.212524
YER178W	29	126.544	285.369	1.13931	29	219.312	411.929	0.589575
YER180C-A	46	8.40034	21.6041	1.38069	43	7.51949	12.7564	1.3267
YER182W	36	68.1989	96.7952	0.190515	36	90.4229	70.9234	0.180383
YER183C	12	28.5665	66.4845	0.444253	2	14.2077	62.746	0.263493
YER186C	158	20.9739	63.1673	0.00594121	126	24.0322	48.2868	0.0107512
YER187W	676	3.74246	16.1954	0.278991	665	5.85689	10.2999	0.356152
YER188W	44	15.993	27.1003	0.173492	24	28.831	23.4553	0.174987
YFL001W	3	2.3424	57.5971	0.187284	3	2.64505	31.9571	0.24921
YFL002C	21	22.1317	56.4606	0.281982	21	18.1375	32.149	0.377961
YFL002W-A	320	1.85777	49.1191	0.0169262	320	2.04047	19.0623	0.041244
YFL004W	127	178.534	69.9841	0.598725	109	97.6778	56.9333	0.595808
YFL005W	118	298.858	435.24	0.33561	93	400.989	373.524	0.272489
YFL007W	128	46.875	32.5122	0.404955	124	65.5594	23.9012	0.436851
YFL008W	61	9.77347	38.1151	0.301384	43	12.2428	19.9549	0.473224
YFL009W	188	36.3476	61.9324	0.195234	186	29.2845	40.3442	0.20636
YFL010C	30	241.052	309.542	0.815609	28	347.333	318.77	0.781204
YFL013C	30	17.4469	80.864	0.226282	26	27.244	39.7829	0.329975
YFL014W	59	2547.78	25.9547	1.04634	57	4072.81	40.923	1.35081
YFL016C	22	100.912	145.675	0.401703	16	166.298	88.0231	0.42879
YFL017C	33	85.1881	175.749	0.331765	42	58.3044	164.52	0.251052
YFL017W-A	47	22.6971	111.603	0.718217	40	10.2023	105.99	0.340829
YFL018C	71	131.578	244.676	0.64322	68	184.284	303.356	0.486023
YFL021W	221	17.043	56.0944	0.128009	113	22.823	25.0237	0.202583
YFL022C	37	11.012	205.763	0.781819	26	4.38322	233.367	0.62179
YFL023W	37	22.1586	54.5401	0.193821	19	41.9807	28.3668	0.295418
YFL024C	314	1.5616	44.0644	0.232615	309	2.56948	14.8121	0.490646
YFL025C	73	16.2084	20.4175	0.310528	68	12.8096	10.6687	0.51494
YFL027C	25	7.75416	26.0005	0.252828	21	6.23476	14.8761	0.360645
YFL028C	29	42.7556	67.4747	0.424757	24	88.0423	63.9096	0.36195
YFL029C	38	14.4044	64.8891	0.192085	38	22.2184	51.3493	0.154234
YFL030W	154	3.39244	20.0564	0.0970716	56	9.33324	12.7814	0.0674738
YFL031C-A	591	3.1232	362.39	0.00122556	597	5.21452	344.911	0.00275041
YFL034C-A	43	229.906	343.603	0.411611	43	40.3181	237.083	0.520727
YFL034C-B	42	5.54638	105.175	0.231116	41	17.8352	47.9137	0.452725
YFL034W	179	31.259	31.7584	0.191643	170	50.6338	13.3358	0.371214
YFL037W	65	135.052	268.807	0.651822	59	141.17	293.242	0.527978
YFL038C	42	214.747	600.112	0.6563	40	266.016	756.963	0.369237
YFL039C	118	544.461	1100.23	1.44736	116	401.405	1385.79	1.10443
YFL041W	19	23.9356	48.5005	0.695154	20	21.3493	25.6171	0.973255
YFL042C	27	18.9546	55.3762	0.245756	27	43.8322	36.7471	0.319614
YFL044C	22	56.6215	67.5478	0.546464	22	78.3312	60.0664	0.426991
YFL045C	76	540.772	497.596	0.998418	74	246.972	692.61	0.55247
YFL046W	25	31.4205	160.551	0.122343	24	37.333	121.818	0.0977923
YFL047W	8	50.1597	86.1474	0.119778	9	66.3529	49.7565	0.143351
YFL048C	24	24.9049	98.5224	0.667151	24	32.5341	87.5002	0.609167
YFL049W	14	13.7313	57.0072	0.184968	17	9.52217	30.8612	0.275218
YFR001W	30	163.78	335.497	0.162926	27	174.8	268.178	0.123156
YFR002W	18	90.7075	65.2237	0.286689	16	56.3773	40.3198	0.43413
YFR003C	30	84.0034	276.37	0.251451	27	106.407	195.621	0.215545
YFR004W	39	332.46	265.517	0.356522	34	310.075	230.803	0.333588
YFR005C	29	13.839	64.8234	0.236591	30	13.981	35.1518	0.268039
YFR006W	85	82.8188	168.452	0.314855	55	142.228	139.253	0.361336
YFR007W	20	20.8662	50.5644	0.187395	18	16.5882	37.8695	0.187422
YFR008W	36	16.5045	40.9585	0.292465	35	23.6165	28.8979	0.304449
YFR009W	66	123.743	100.265	0.556601	64	104.971	95.7042	0.490835
YFR010W	62	146.629	198.371	0.336697	54	227.399	169.15	0.302961
YFR011C	29	65.1296	212.999	0.342606	23	60.7605	131.488	0.204236
YFR013W	55	22.8317	57.4425	0.181513	46	29.1333	43.6345	0.216629
YFR014C	33	121.293	45.9111	0.463905	28	134.255	34.1212	0.456961
YFR015C	84	94.2346	23.7357	0.387037	80	80.485	18.0667	0.432903
YFR016C	68	48.6251	65.1019	0.253719	84	52.7498	38.2652	0.40657
YFR017C	72	56.2984	27.3646	0.411995	70	118.045	22.9654	0.316319
YFR018C	59	85.7804	79.1543	0.250401	60	77.122	86.1878	0.127669
YFR020W	266	11.4697	40.974	0.0534855	231	12.6207	17.8407	0.079061
YFR021W	95	18.6585	34.5145	0.233907	94	28.4532	25.529	0.283504
YFR024C-A	26	27.0319	205.301	0.442946	34	29.7757	168.434	0.417999
YFR025C	28	5.92332	78.6959	0.325469	24	8.01072	81.7279	0.217798
YFR027W	62	5.06175	51.2305	0.144674	61	8.01072	25.0229	0.182895
YFR028C	59	8.29265	110.033	0.207219	51	6.49926	53.6324	0.289517
YFR029W	58	3.3386	37.0845	0.109988	51	12.0916	16.9512	0.174304
YFR030W	67	14.7275	28.3305	0.209727	69	18.8176	16.2483	0.264738
YFR031C	45	8.1311	42.5753	0.131555	33	7.85957	17.9696	0.239765
YFR031C-A	24	470.85	1185.62	1.66047	23	287.63	1720.15	1.00317
YFR032C-A	356	1145.54	699.937	2.19758	356	341.929	709.029	1.25774
YFR033C	104	120.916	468.389	0.085792	104	187.345	271.349	0.10552
YFR034C	31	33.4129	88.8039	0.455663	33	45.457	40.9921	0.64993
YFR036W	305	13.9736	78.4788	0.287962	185	11.5249	56.6556	0.171417
YFR037C	21	77.9993	207.236	0.298626	21	110.034	222.431	0.20707
YFR038W	74	9.15422	48.6705	0.155048	66	20.518	29.9429	0.186626
YFR039C	116	17.5546	59.1228	0.241742	99	14.2455	37.8586	0.278716
YFR040W	290	112.031	63.6821	0.194269	291	68.6579	26.2263	0.414692
YFR041C	28	23.9356	117.883	0.25478	26	23.1631	86.7196	0.326582
YFR042W	39	55.7869	77.9384	0.248241	34	36.086	67.7042	0.155143
YFR043C	23	26.2241	64.9768	0.187117	37	24.3722	44.846	0.202034
YFR044C	21	117.901	129.14	1.80656	19	151.297	166.589	1.35394
YFR045W	24	18.3354	46.3784	0.162255	17	23.9944	30.5125	0.204205
YFR046C	231	5.30406	51.2429	0.121807	183	7.44392	30.8546	0.123846
YFR047C	36	18.9008	114.427	0.453894	37	33.6677	139.14	0.299369
YFR048W	221	12.4659	36.7734	0.189953	146	15.0768	14.7976	0.288123
YFR049W	154	46.4442	72.7482	0.87035	144	83.3946	70.548	0.595072
YFR050C	53	113.189	367.695	0.4605	53	130.93	252.305	0.547497
YFR051C	38	96.0924	167.143	0.514008	29	103.837	135.661	0.47321
YFR052C-A	290	4.87327	83.4622	0.0216274	330	22.7096	60.7336	0.0981542
YFR052W	29	234.267	225.988	0.477745	28	220.333	169.501	0.426218
YFR053C	103	344.549	98.4672	1.09503	103	830.923	128.086	0.878383
YFR055W	65	29.0512	166.885	0.329761	78	32.723	88.7865	0.450084
YGL001C	53	126.436	128.931	0.631283	55	112.981	153.015	0.444679
YGL002W	35	58.9639	87.4348	0.217886	25	59.2491	74.226	0.190552
YGL003C	89	15.8853	51.5714	0.150176	83	27.5463	18.4571	0.3645
YGL004C	13	29.1858	70.4831	0.180948	11	38.391	45.8493	0.183478
YGL005C	19	55.1407	97.0619	0.144203	19	77.9911	66.0943	0.146499
YGL006W	226	120.647	32.7686	0.282802	233	100.512	16.914	0.491393
YGL008C	236	2674.4	815.757	2.30422	235	1453.95	507.063	3.60699
YGL009C	73	604.528	57.0091	0.940437	74	272.78	49.5445	0.89623
YGL010W	47	19.0085	58.5998	0.227032	45	17.6463	24.4629	0.315012
YGL011C	37	108.047	443.649	0.393778	36	146.838	520.676	0.284721
YGL012W	33	191.512	299.055	0.449259	29	118.612	313.588	0.392035
YGL013C	131	35.4053	55.4672	0.21169	131	26.9795	27.7034	0.362458
YGL014W	398	45.5288	56.8276	0.351389	382	58.2288	23.8902	0.655196
YGL016W	57	69.3836	26.8111	0.560692	49	19.8001	17.5682	0.683363
YGL017W	19	22.7509	34.2774	0.202507	19	27.6596	22.9591	0.196756
YGL018C	31	11.1466	82.6151	0.311631	31	18.9688	66.5333	0.248274
YGL019W	82	182.007	194.495	0.248207	81	179.939	170.331	0.222095
YGL020C	58	154.679	127.596	0.417065	57	117.516	109.39	0.382549
YGL021W	40	6.97336	114.047	0.101162	34	4.34544	52.2043	0.154846
YGL022W	64	16.9084	183.164	0.330081	62	31.3249	160.055	0.395298
YGL023C	33	24.6895	88.3759	0.197059	28	38.7311	53.6731	0.223844
YGL025C	22	14.0544	88.387	0.215832	21	20.9337	36.5244	0.385356
YGL026C	25	83.4111	88.1733	2.05808	20	266.394	95.9624	1.87456
YGL027C	25	119.032	67.1841	0.625329	26	94.6549	59.7262	0.640701
YGL028C	202	46.5519	263.138	0.397651	228	22.105	44.0556	1.83092
YGL029W	41	83.5188	291.109	0.19082	39	96.242	226.247	0.136957
YGL030W	59	597.151	1153.47	1.5507	59	175.858	2108.44	0.821501
YGL031C	486	1507.78	787.157	1.22204	485	943.602	1062.11	0.644872
YGL036W	150	11.8736	61.4281	0.105451	56	34.1967	30.477	0.14706
YGL037C	76	833.599	579.387	0.437271	74	938.387	617.105	0.329595
YGL038C	66	51.4521	96.966	0.238084	56	54.8281	35.3209	0.613888
YGL039W	113	21.2432	86.3908	0.458415	155	14.0565	74.8993	0.395601
YGL040C	77	26.5203	190.126	0.674339	74	19.7245	182.791	0.478975
YGL041W-A	33	74.7146	115.198	0.293692	33	62.1208	86.7696	0.280884
YGL043W	21	39.3093	110.123	0.502977	21	64.3125	91.7502	0.490919
YGL044C	217	23.3702	135.095	0.22468	204	26.9795	81.1047	0.245563
YGL045W	175	3.25782	30.4498	0.180864	168	21.236	14.1725	0.295604
YGL047W	80	17.3661	70.4338	0.228091	80	34.4612	55.7333	0.177959
YGL048C	28	149.187	246.399	0.496228	26	203.706	273.431	0.400986
YGL049C	161	36.7784	69.7942	0.552139	145	51.4651	43.5108	0.856932
YGL050W	32	41.9479	124.963	0.134573	32	44.2479	81.2803	0.143183
YGL051W	47	2.12701	31.0086	0.170164	53	3.77864	22.7117	0.170539
YGL052W	485	1.37313	32.522	0.0218031	481	5.63017	19.9619	0.00919297
YGL053W	189	27.8396	79.7403	0.144565	241	46.7418	64.5013	0.11967
YGL054C	58	124.067	344.095	0.569979	51	75.6106	333.594	0.469908
YGL055W	65	555.876	156.502	0.757203	62	1593.98	106.36	1.02316
YGL056C	128	16.6122	130.84	0.193478	108	44.2101	50.5205	0.400978
YGL058W	64	37.3169	155.627	0.508441	56	58.4178	103.611	0.504061
YGL059W	33	43.8056	34.6428	0.113526	33	61.9319	18.1945	0.118138
YGL060W	119	14.1083	36.8287	0.224393	115	18.0619	25.8321	0.250727
YGL061C	67	12.8159	111.822	0.186421	61	9.82446	72.6886	0.215275
YGL062W	49	38.4477	47.3976	0.519713	50	77.6133	32.3635	0.612058
YGL063W	222	7.61954	24.5057	0.0555677	215	6.23476	13.5864	0.0761468
YGL064C	32	5.19637	35.0162	0.25416	38	5.2901	14.5524	0.443496
YGL065C	44	32.4436	54.8601	0.436182	44	26.4505	34.3854	0.543468
YGL066W	170	34.3014	70.9653	0.176849	163	27.2062	34.1308	0.252489
YGL067W	83	33.1975	59.8333	0.403176	83	24.939	52.0714	0.285025
YGL068W	42	166.364	126.887	0.97202	42	130.136	149.316	0.687947
YGL070C	28	44.5864	237.975	0.318131	28	46.8929	175.674	0.24652
YGL071W	478	11.8466	70.6983	0.18088	449	35.0658	20.6011	0.399489
YGL073W	136	14.6467	106.008	0.0921054	89	39.5246	60.9161	0.104722
YGL075C	181	2.96166	28.1449	0.22301	201	4.49658	12.2106	0.353536
YGL076C	28	1271.04	1221.14	1.72223	31	601.446	1876.98	1.02557
YGL077C	146	44.4787	74.8801	0.537498	103	40.5448	60.7509	0.518412
YGL078C	70	130.663	123.97	3.03845	66	164.522	93.5086	4.07414
YGL079W	26	19.8162	84.1824	0.16918	21	13.3764	67.8234	0.0955555
YGL080W	36	99.0271	223.67	0.200794	24	86.9087	140.823	0.192145
YGL082W	83	33.736	138.12	0.197241	80	45.7971	94.8532	0.217197
YGL083W	71	8.56189	26.871	0.304165	59	6.83934	16.2246	0.321067
YGL084C	61	26.2511	81.4074	0.39219	54	17.3062	50.8083	0.60104
YGL085W	40	8.72343	53.3102	0.0781816	36	6.19697	26.9799	0.0951478
YGL086W	45	70.4336	58.9956	0.189847	43	55.4327	33.9538	0.281043
YGL087C	25	185.373	213.28	0.325826	21	208.354	219.361	0.248165
YGL090W	35	16.0468	57.7888	0.0356329	31	28.1509	40.7386	0.0381935
YGL091C	51	17.7161	76.3227	0.320063	47	28.5665	51.9674	0.335674
YGL092W	101	33.0898	46.743	0.409101	87	38.8822	24.433	0.619832
YGL093W	41	23.0471	42.377	0.176049	40	18.7421	22.8966	0.262487
YGL094C	188	18.9546	35.4873	0.188961	179	19.1577	12.4216	0.424318
YGL095C	51	67.6604	105.477	0.165773	50	76.5552	69.0958	0.144704
YGL096W	95	13.0044	32.6843	0.114876	66	26.0726	14.9251	0.0753546
YGL097W	43	27.0588	103.275	0.497586	43	21.1226	100.633	0.46083
YGL098W	44	34.4899	102.714	0.163563	47	49.5758	60.4286	0.148382
YGL099W	31	22.374	79.8133	0.429264	30	35.2547	57.1338	0.484755
YGL100W	33	54.7907	161.696	0.212772	35	41.1494	143.25	0.203649
YGL101W	25	71.7798	114.279	0.303771	19	46.0616	84.0539	0.277639
YGL104C	53	18.9277	22.8027	0.331442	41	21.0848	17.9392	0.326369
YGL105W	30	688.963	518.595	0.526413	21	881.292	571.889	0.463359
YGL106W	19	147.383	603.344	0.374127	16	207.145	636.736	0.258313
YGL107C	60	13.3275	59.6797	0.276507	34	19.1577	27.3113	0.499491
YGL108C	42	25.8472	185.225	0.167234	30	25.2791	112.825	0.158586
YGL110C	18	16.343	70.0946	0.177503	15	18.402	40.593	0.234384
YGL111W	28	26.628	131.713	0.180417	28	21.236	106.562	0.180969
YGL112C	35	27.4896	119.621	0.258846	35	25.9215	93.4644	0.224528
YGL113W	62	14.7544	34.6653	0.138753	65	13.1875	16.2863	0.13816
YGL114W	170	12.1697	48.6104	0.174539	185	29.0577	22.6253	0.292816
YGL115W	117	49.9443	119.86	0.341335	114	35.4059	118.623	0.245374
YGL116W	151	6.11179	54.2157	0.212508	148	8.91759	29.6263	0.288664
YGL117W	82	1.34621	24.4408	0.121748	81	21.9539	19.0966	0.120601
YGL119W	30	22.7778	53.0881	0.173682	22	32.8364	37.4133	0.18829
YGL120C	47	190.973	111.604	0.488318	45	161.046	90.2429	0.491635
YGL121C	63	54.4138	29.766	0.252779	37	96.8843	29.3335	0.147053
YGL122C	26	69.6528	99.3398	0.582202	29	159.761	89.5921	0.594827
YGL123W	78	2077.31	1810.31	1.07864	84	850.723	2715.05	0.615019
YGL124C	26	15.4545	36.6855	0.166005	27	10.0512	19.6332	0.198672
YGL125W	134	13.9467	16.5886	0.310975	130	44.1723	13.3093	0.294083
YGL126W	43	60.4986	58.9825	0.212551	38	37.8998	54.072	0.20296
YGL127C	89	20.5431	82.0755	0.436593	63	25.468	34.9614	0.495732
YGL128C	155	11.2005	60.2761	0.156217	134	21.5383	36.1488	0.14734
YGL129C	58	49.6212	82.155	0.310874	56	72.7766	52.1209	0.375191
YGL130W	44	65.1565	105.31	0.201737	44	64.7659	77.4361	0.202962
YGL133W	186	28.4858	31.0539	0.16342	182	24.939	15.104	0.33144
YGL134W	114	16.0737	64.4223	0.0661968	108	17.0039	36.8305	0.0720024
YGL135W	65	1078.99	1091.29	1.25663	66	403.899	1576.61	0.522689
YGL136C	42	22.1855	74.0588	0.0563057	43	18.402	45.6336	0.0553731
YGL137W	23	131.094	119.424	0.774146	23	103.119	109.236	0.722433
YGL139W	301	38.8247	45.8711	0.328873	294	26.9795	17.0903	0.745942
YGL140C	187	47.4942	31.3149	0.359295	186	40.8849	16.1269	0.747936
YGL141W	30	38.1516	36.7985	0.188575	27	44.8902	17.5142	0.324368
YGL142C	48	15.4006	37.4852	0.256948	45	13.3386	17.3554	0.512799
YGL143C	28	20.3277	47.3275	0.246898	26	11.4493	30.3089	0.378706
YGL144C	32	10.3927	17.1779	0.205485	26	6.00804	10.3929	0.225583
YGL145W	67	41.9209	51.1782	0.177752	66	23.5409	29.6987	0.222683
YGL147C	18	5121.89	706.798	3.08115	18	1909.5	1199.36	1.43234
YGL148W	40	92.7268	285.291	0.532893	33	249.126	394.761	0.336923
YGL150C	188	77.7032	32.2722	0.339654	183	119.329	16.7692	0.46715
YGL151W	54	20.0047	49.4579	0.178274	55	17.4573	26.2658	0.245553
YGL153W	30	40.9517	82.9125	0.186335	26	58.4556	61.703	0.206467
YGL154C	6	12.1428	46.842	0.116251	6	16.4749	38.1839	0.07359
YGL155W	103	10.7697	94.1611	0.113748	91	7.59507	65.32	0.118115
YGL156W	84	24.7702	18.2913	0.480252	84	64.5014	12.6295	0.609154
YGL157W	57	118.036	261.901	0.357079	51	103.459	276.47	0.264377
YGL159W	17	10.1504	49.5853	0.213078	16	12.205	37.1759	0.185446
YGL160W	105	20.0047	88.872	0.113217	98	17.4951	52.8457	0.17726
YGL161C	83	115.532	181.957	0.283047	85	92.0477	147.94	0.234994
YGL163C	295	5.5733	31.5305	0.214038	148	12.8474	14.7358	0.349417
YGL164C	17	32.1475	90.5755	0.155757	14	36.6528	53.7196	0.200599
YGL166W	19	38.8516	46.9707	0.255519	22	20.6692	32.1604	0.216642
YGL167C	386	144.152	67.4426	0.550332	359	53.5055	36.7002	0.95391
YGL169W	50	5.97717	74.4202	0.189054	36	5.25231	51.5052	0.199842
YGL171W	27	21.0547	54.0802	0.440833	21	19.3844	36.3854	0.466181
YGL172W	31	46.525	99.5269	0.325994	34	47.4219	63.0654	0.415778
YGL173C	310	98.354	99.5171	1.086	261	86.4553	84.4449	0.988916
YGL174W	19	6.05794	54.3743	0.182139	22	6.46148	36.613	0.196827
YGL176C	64	3.39245	29.9074	0.08394	39	4.11872	10.1704	0.172443
YGL181W	51	119.866	158.573	0.274035	52	126.169	119.53	0.23451
YGL185C	28	17.9046	57.8986	0.210609	45	24.2589	40.6752	0.187746
YGL186C	29	42.2979	52.9106	0.472527	24	36.2749	35.7163	0.674058
YGL187C	460	124.632	58.942	0.694566	457	177.898	52.8897	0.604138
YGL190C	392	93.3461	104.751	0.247945	333	96.4309	37.9895	0.447852
YGL191W	56	171.292	197.053	0.615967	47	342.685	189.95	0.518255
YGL194C	53	27.4896	46.1023	0.363969	53	46.0238	21.5603	0.5125
YGL194C-A	105	30.6936	121.442	0.161225	101	15.8703	86.1274	0.0738117
YGL195W	35	129.317	37.9681	1.11919	37	83.1679	31.0932	1.41938
YGL196W	74	43.3748	69.1895	0.256827	77	30.4936	58.9521	0.219509
YGL197W	41	16.6391	30.0089	0.212844	76	21.1226	12.0937	0.371001
YGL198W	8	31.1513	78.811	0.594274	8	31.4005	87.6154	0.318968
YGL200C	33	368.161	583.641	0.361912	25	315.592	690.19	0.220267
YGL201C	55	18.9815	42.096	0.438255	51	30.9848	20.6742	0.690255
YGL202W	120	129.99	255.379	0.554953	92	367.435	273.446	0.467936
YGL203C	71	18.8469	109.411	0.287183	54	28.2642	58.4248	0.507263
YGL204C	78	28.4858	49.1852	0.605319	73	13.5275	47.1818	0.228079
YGL206C	88	209.416	37.4072	4.10364	85	200.835	24.3992	6.47396
YGL207W	97	118.386	161.9	0.381779	94	139.696	119.972	0.422705
YGL208W	25	22.9663	44.1897	0.197593	19	37.8998	26.8324	0.244942
YGL209W	81	25.4703	60.9593	0.384077	68	52.372	13.6633	1.03717
YGL210W	32	64.7796	139.955	0.212087	32	53.8834	104.515	0.237126
YGL211W	26	5.30406	76.98	0.148778	19	5.59239	55.1607	0.132662
YGL212W	14	21.3778	40.1131	0.284718	11	25.997	18.0468	0.420825
YGL213C	26	32.4436	91.5087	0.39284	25	26.1104	57.547	0.36568
YGL215W	451	89.9537	220.746	0.0784339	450	208.808	138.231	0.0847229
YGL216W	263	17.5815	31.2189	0.211036	263	20.0646	15.4581	0.288825
YGL219C	34	48.8943	105.005	0.200501	32	66.693	56.578	0.244546
YGL220W	33	215.797	456.504	0.232554	31	182.848	483.348	0.0989443
YGL221C	14	108.962	252.116	0.31323	14	81.7698	233.305	0.242064
YGL222C	62	88.3382	88.053	0.550335	55	178.427	40.4795	0.659058
YGL223C	19	8.75036	98.7805	0.164917	20	7.93515	69.0522	0.163065
YGL224C	100	14.6198	85.2987	0.196248	75	37.9375	73.7397	0.125923
YGL225W	50	253.68	169.344	0.783566	48	118.914	129.828	0.912121
YGL226C-A	35	75.63	297.522	0.432711	33	71.114	297.067	0.30412
YGL226W	6	34.6514	144.274	0.50202	6	30.8337	107.884	0.469505
YGL227W	53	25.4164	30.2309	0.232672	57	31.5894	16.2884	0.308819
YGL228W	41	77.057	138.134	0.296718	42	79.3137	95.9968	0.386378
YGL229C	232	14.9968	22.964	0.18046	213	12.1672	12.4703	0.216756
YGL231C	15	276.942	216.924	0.460627	15	198.945	203.719	0.333763
YGL232W	21	155.056	123.907	0.275404	19	98.9248	116.006	0.227905
YGL233W	36	36.5899	39.2264	0.231386	38	46.4773	25.5857	0.210637
YGL234W	40	229.906	94.7189	0.890512	27	187.232	95.199	0.836485
YGL236C	51	2.80011	24.8017	0.245855	76	3.62749	10.9581	0.466381
YGL237C	80	4.60403	67.5848	0.254983	42	9.86225	34.2515	0.3145
YGL238W	12	102.985	72.0497	0.361223	9	87.5889	54.699	0.391667
YGL241W	20	6.16563	30.2107	0.316255	18	3.77864	17.9005	0.470973
YGL242C	53	66.6912	324.673	0.331266	49	56.3017	285.096	0.267231
YGL243W	22	15.966	60.1361	0.0895972	22	12.9607	46.9544	0.0749201
YGL244W	54	103.389	183.547	0.234526	54	104.328	131.81	0.2402
YGL245W	21	297.701	240.518	1.20281	20	353.265	311.89	0.850672
YGL246C	30	30.3435	76.595	0.237099	32	40.1669	58.6019	0.21398
YGL247W	215	21.647	81.3592	0.0438644	201	6.08361	50.2516	0.0747281
YGL248W	124	104.116	100.818	0.0870801	127	94.9194	70.6233	0.0983348
YGL250W	12	12.9236	37.5691	0.227971	12	18.1375	28.1945	0.25319
YGL252C	37	58.9101	89.8519	0.303252	32	62.3853	60.4045	0.281433
YGL253W	47	1260.35	718.767	1.13269	44	600.615	878.442	0.98608
YGL254W	13	17.3122	53.6321	0.213373	11	18.402	30.2587	0.273917
YGL255W	55	37.1554	35.991	0.142798	58	32.8364	16.1482	0.30876
YGL256W	488	21.997	65.3092	0.103831	463	27.7352	37.3592	0.122218
YGL257C	153	18.0661	66.3832	0.152827	152	10.3913	52.6872	0.139269
YGR001C	14	126.005	129.185	0.568869	14	80.674	124.65	0.510959
YGR002C	8	16.9892	49.2713	0.332289	8	25.3925	28.2718	0.41849
YGR003W	30	22.5355	36.0152	0.157129	69	14.7367	17.1724	0.251048
YGR004W	29	2.23471	26.3257	0.312995	29	2.26718	17.1079	0.368567
YGR005C	26	58.6408	160.165	0.266957	25	81.1652	128.818	0.235669
YGR006W	14	11.1466	37.2599	0.222355	10	20.8203	19.5037	0.26713
YGR007W	19	61.9256	166.721	0.154295	16	61.3651	144.041	0.117807
YGR008C	87	1602.04	222.614	0.693077	75	2095.82	266.061	0.51054
YGR009C	43	36.9938	87.0155	0.382801	51	50.1803	51.1752	0.543578
YGR010W	104	14.1352	64.0743	0.186559	99	21.5382	46.7011	0.19782
YGR012W	24	14.1083	82.5777	0.178359	23	15.568	61.65	0.220214
YGR013W	32	15.4814	57.9014	0.138184	33	16.9661	32.9617	0.190717
YGR014W	264	8.75036	60.0022	0.368348	256	22.1806	20.5114	0.914011
YGR015C	136	5.41176	55.4196	0.0836123	122	7.67064	35.1618	0.110264
YGR016W	40	1.93854	23.2413	0.285253	48	1.73818	14.0301	0.252862
YGR017W	150	169.649	361.707	0.100178	143	158.061	270.959	0.0713709
YGR019W	46	29.8589	89.3809	0.389891	40	52.901	75.2579	0.440483
YGR020C	68	447.937	764.467	0.455896	67	483.401	965.72	0.237907
YGR021W	22	14.4852	97.6622	0.138063	15	9.48439	58.6593	0.191791
YGR024C	13	139.225	124.36	0.211361	11	137.656	124.89	0.129751
YGR026W	128	135.913	299.251	0.259194	133	146.611	303.446	0.182636
YGR027C	348	3159.26	1912.15	0.857185	347	1813.9	2406.91	0.451231
YGR028W	25	27.9742	51.9477	0.211814	24	49.6513	42.9313	0.21531
YGR029W	16	47.0096	132.485	0.174274	16	54.7147	145.129	0.145559
YGR030C	57	5.43868	100.84	0.250022	53	12.8096	57.3417	0.293277
YGR031W	51	11.6582	68.7457	0.164287	45	24.6745	46.755	0.196147
YGR033C	100	43.6979	185.265	0.207001	98	39.7891	130.215	0.204479
YGR034W	37	1094.23	1475.57	0.873062	30	543.406	2192.96	0.370551
YGR035C	84	42.9441	674.007	0.176381	80	59.2491	151.062	0.394374
YGR036C	116	13.6236	61.9923	0.302479	131	10.2401	25.875	0.433155
YGR037C	54	163.591	1162.45	1.05541	51	181.601	1395.18	0.536805
YGR038W	160	50.1597	112.321	0.408825	178	16.097	93.2573	0.368094
YGR039W	133	2.12701	16.6714	0.178209	133	3.43856	11.3428	0.0802109
YGR040W	221	7.9157	52.0048	0.156572	232	10.1645	26.7134	0.23034
YGR041W	378	34.9745	78.3907	0.160103	360	24.5989	39.1135	0.17163
YGR042W	20	24.501	109.702	0.0643791	24	24.9768	67.703	0.0505464
YGR043C	30	118.897	16.7603	0.26628	29	223.809	13.3443	0.266443
YGR044C	93	74.7415	147.446	0.313709	83	113.926	118.406	0.237869
YGR046W	127	31.9859	67.4733	0.110654	113	39.9402	28.4784	0.175049
YGR047C	27	59.7717	30.9896	0.336915	29	49.8025	12.9617	0.644688
YGR048W	56	17.5007	119.012	0.207646	49	28.0375	65.605	0.296909
YGR049W	88	44.0749	125.958	0.198443	74	48.4422	90.401	0.208115
YGR054W	169	94.5577	144.085	0.421066	169	101.608	76.7173	0.584989
YGR055W	48	55.8138	116.951	0.419056	40	58.4178	53.3385	0.806309
YGR056W	49	11.1197	45.2853	0.219854	49	13.6787	17.0561	0.504856
YGR057C	69	5.25021	86.3569	0.103983	72	7.29277	61.3453	0.0619463
YGR058W	33	17.5815	66.5247	0.191096	17	18.4776	34.2612	0.259616
YGR060W	53	185.238	421.646	0.594879	46	161.272	380.351	0.570517
YGR061C	60	269.996	54.2604	1.40383	60	196.905	45.8077	1.36384
YGR062C	15	23.8279	39.5791	0.149476	17	20.0646	24.7353	0.169428
YGR063C	15	88.1497	155.853	0.660626	15	58.8334	114.108	0.666625
YGR065C	82	9.61193	38.7327	0.272777	43	16.0592	14.0768	0.692757
YGR068C	37	11.3351	27.4367	0.24695	30	25.2413	13.2933	0.286967
YGR072W	49	44.4518	98.5871	0.120066	49	40.696	58.649	0.141974
YGR074W	14	102.608	137.267	0.32128	13	100.701	118.686	0.284794
YGR075C	73	4.25402	51.561	0.251322	51	6.76377	39.4444	0.236098
YGR076C	56	36.1861	150.498	0.323836	58	49.5758	93.0118	0.347686
YGR077C	19	29.3473	45.1054	0.145038	16	32.6852	29.3676	0.170395
YGR078C	39	44.6403	163.467	0.528859	39	60.5338	129.096	0.423282
YGR079W	82	3.58091	82.7036	0.238776	61	8.95538	36.5932	0.361991
YGR080W	30	69.8413	130.748	0.282169	31	78.2934	113.469	0.266591
YGR081C	26	48.9481	153.211	0.259935	28	44.1723	99.4645	0.235135
YGR082W	48	51.4252	232.285	0.454463	48	60.3449	218.889	0.386385
YGR083C	51	99.5925	116.821	0.336739	44	111.81	76.191	0.395593
YGR084C	26	49.2443	138.927	0.237994	25	65.8617	87.2358	0.285318
YGR085C	29	1147.67	1011.62	1.47567	28	488.692	1333.54	0.836502
YGR086C	103	255.053	780.263	0.583385	98	428.649	597.3	0.599997
YGR089W	263	25.5241	60.3722	0.103064	254	19.989	22.9985	0.211288
YGR090W	268	52.906	59.6027	0.307884	268	28.5287	31.193	0.468876
YGR091W	70	6.27333	38.5105	0.269649	67	7.63285	25.2818	0.40185
YGR092W	68	28.2973	69.103	0.213651	67	25.6948	33.0813	0.362418
YGR093W	68	12.062	48.3434	0.210218	68	10.9958	33.5323	0.211906
YGR095C	86	23.424	112.407	0.293607	107	30.607	90.0493	0.297556
YGR096W	45	2.80011	18.4069	0.248043	32	3.09849	14.9705	0.139868
YGR097W	79	31.0705	42.9958	0.158537	84	63.1789	20.3533	0.222081
YGR099W	54	18.0123	34.2786	0.160293	53	16.9661	21.8391	0.164368
YGR100W	102	29.4012	37.9358	0.206672	109	29.1711	24.5426	0.260189
YGR101W	38	30.532	80.2522	0.190119	35	35.7459	40.5172	0.380884
YGR102C	16	11.4966	116.906	0.187877	13	7.85957	88.6542	0.15117
YGR103W	31	137.69	281.002	0.236506	29	152.506	256.896	0.213516
YGR104C	37	10.9043	75.7946	0.22062	37	7.51949	43.5833	0.209041
YGR105W	50	234.51	257.629	0.523817	47	165.731	240.458	0.328861
YGR106C	55	264.557	497.649	0.463998	57	209.601	399.808	0.41357
YGR108W	226	29.132	79.9733	0.149681	215	27.2818	38.1716	0.198775
YGR111W	45	49.1905	78.0841	0.304326	33	38.92	79.4766	0.21661
YGR112W	62	12.2505	42.0382	0.199367	56	15.1146	27.5422	0.196458
YGR113W	54	21.297	109.483	0.110713	56	27.9619	63.5639	0.133361
YGR116W	54	501.113	51.0333	0.790301	51	478.943	34.8263	0.930078
YGR117C	15	100.427	55.2915	0.267085	16	75.1572	37.844	0.321553
YGR118W	22	1085.5	1467.77	0.731993	22	786.788	2088.32	0.546439
YGR119C	86	55.2753	172.928	0.262187	79	67.8644	107.373	0.29167
YGR120C	30	13.3544	57.9589	0.266632	31	12.923	42.4993	0.230575
YGR121C	214	5.51945	37.9017	0.0704489	80	6.53705	17.8342	0.101931
YGR122W	143	14.6198	41.539	0.206716	139	11.6382	25.9419	0.182074
YGR123C	37	76.5185	41.5597	1.32348	30	44.3612	33.6453	1.19805
YGR124W	34	160.01	419.322	0.580418	34	157.116	468	0.509612
YGR125W	65	48.6251	33.5685	0.268881	49	42.1318	18.4442	0.416314
YGR127W	34	27.7588	29.6947	0.139237	29	26.186	18.9434	0.213406
YGR128C	36	56.7562	103.099	0.284965	36	51.3895	59.0473	0.423462
YGR129W	39	19.6008	89.9669	0.126406	38	30.078	49.1085	0.146671
YGR130C	57	133.867	99.0061	0.498982	53	249.768	62.4874	0.752329
YGR131W	298	40.5747	19.4723	0.142154	197	20.9715	15.1288	0.111756
YGR132C	54	147.787	262.952	0.442012	53	225.698	248.516	0.380374
YGR133W	22	26.1972	63.4556	0.171671	23	37.2952	48.61	0.0891291
YGR135W	59	200.1	365.345	0.348803	52	257.665	418.015	0.223338
YGR136W	24	79.0494	315.999	0.364084	28	82.0343	258.172	0.323124
YGR137W	278	6.43488	24.4774	0.0356888	262	15.0012	31.1166	0.0737019
YGR140W	154	13.489	37.8958	0.470098	101	11.4493	16.0707	0.300004
YGR141W	26	35.2707	89.2463	0.201876	21	38.3154	56.137	0.238999
YGR142W	60	123.42	79.881	0.205877	55	337.017	36.3944	0.341857
YGR143W	321	75.8185	48.6177	0.213035	307	99.9072	17.5179	0.447585
YGR145W	41	22.5086	80.9861	0.351195	35	15.4924	62.2869	0.389164
YGR146C	279	36.6169	82.803	0.332383	256	100.247	26.219	0.400908
YGR147C	53	56.9177	154.69	0.216052	54	96.9599	108.519	0.231102
YGR148C	422	1411.53	869.776	1.04253	422	719.869	992.644	0.642955
YGR149W	144	26.7626	55.4708	0.143098	113	35.1791	35.4477	0.163806
YGR150C	28	23.5317	43.4117	0.127337	25	25.8837	22.1685	0.159608
YGR152C	96	35.9168	161.263	0.243041	65	36.0104	107.921	0.213751
YGR153W	12	6.78489	45.7862	0.0939039	12	11.3359	30.6954	0.0643447
YGR154C	258	11.2005	30.4086	0.0704659	182	13.6031	16.6548	0.0518523
YGR155W	40	519.233	423.671	0.58414	33	506.791	486.647	0.527046
YGR156W	127	11.6851	98.794	0.171827	106	7.51949	53.438	0.206201
YGR157W	195	70.8644	106.088	0.394114	147	100.512	88.7062	0.437228
YGR158C	61	14.6467	107.272	0.324553	54	14.8501	81.7837	0.323186
YGR159C	48	208.824	223.871	0.930585	49	260.499	205.753	0.913669
YGR161C	66	42.4863	223.629	0.216873	58	111.205	86.1412	0.445557
YGR161W-C	49	32.6859	69.6303	0.322395	37	72.4743	34.6555	0.391973
YGR162W	37	296.677	157.618	0.652709	36	292.92	113.214	0.87778
YGR163W	57	36.2399	109.619	0.16476	54	24.0322	75.7565	0.160117
YGR165W	41	31.5013	105.895	0.233294	41	48.8578	77.6278	0.221964
YGR166W	87	18.6315	44.5398	0.138409	87	11.2981	24.8066	0.174808
YGR167W	60	145.337	514.369	0.358935	56	134.293	464.582	0.253799
YGR168C	44	6.27333	50.835	0.0863973	64	3.13627	32.5619	0.0673689
YGR169C	20	12.6544	60.7528	0.114563	19	5.93246	33.6146	0.14116
YGR169C-A	73	144.717	609.239	0.190665	71	133.839	316.256	0.153781
YGR170W	58	35.1091	43.1284	0.11618	59	40.3937	25.4873	0.179719
YGR171C	28	21.9971	38.3694	0.162344	30	19.1199	20.1352	0.203246
YGR172C	36	142.483	101.311	0.68986	36	72.9655	100.135	0.391451
YGR173W	47	48.7328	87.3362	0.518762	47	40.0158	66.2397	0.628264
YGR174C	186	41.3017	108.8	0.163326	164	53.7323	69.9273	0.255694
YGR174W-A	132	5.73485	23.5421	0.0665607	125	9.33324	12.6562	0.0298472
YGR175C	50	164.587	255.651	1.0005	41	183.264	242.417	0.979192
YGR177C	89	5.16944	35.9944	0.418849	134	3.6275	24.3589	0.45961
YGR178C	216	46.6327	127.507	0.545597	200	56.4151	130.471	0.425136
YGR179C	26	15.993	77.4327	0.157523	29	10.8825	40.2162	0.183235
YGR180C	137	516.648	556.862	0.910887	135	810.329	621.225	0.739893
YGR181W	43	88.3113	194.05	0.679796	34	85.7751	204.981	0.300217
YGR182C	295	2.26163	55.3464	0.0261514	237	6.49926	62.7798	0.0806948
YGR183C	42	159.903	158.971	0.481885	34	174.309	128.777	0.319125
YGR184C	358	71.9683	30.6549	0.494465	354	73.4946	18.5189	0.666884
YGR185C	33	111.089	359.811	0.607404	32	118.234	366.745	0.481097
YGR186W	23	49.9982	107.807	0.29345	21	36.1994	79.8588	0.273903
YGR187C	56	5.89639	117.743	0.413871	48	9.33324	89.2225	0.433716
YGR189C	65	77.3262	383.849	0.358208	55	67.9777	200.998	0.560877
YGR191W	186	163.187	66.8049	0.403239	186	116.231	41.188	0.588094
YGR192C	40	6740.17	8678.57	1.8094	40	7703.36	14056.8	1.22452
YGR193C	93	57.7793	142.385	0.406147	88	78.898	113.384	0.458969
YGR194C	26	26.2511	50.3654	0.239002	22	52.6742	36.1473	0.249189
YGR195W	120	31.7974	108.169	0.265612	109	26.1482	83.6015	0.294662
YGR196C	51	18.82	55.8301	0.250779	40	13.5653	30.1839	0.389884
YGR197C	122	14.4314	51.8154	0.526498	31	72.2476	26.1526	0.874204
YGR198W	42	36.563	81.5167	0.128198	56	38.8444	43.5181	0.234649
YGR199W	43	9.0196	54.6723	0.276175	38	4.79887	35.9063	0.330891
YGR200C	63	13.9467	97.2721	0.299684	62	6.49926	72.9441	0.293371
YGR202C	190	63.8103	112.533	0.264004	60	108.9	93.4268	0.250522
YGR203W	54	22.2394	50.1963	0.480869	48	18.5153	48.2767	0.310201
YGR204W	38	185.508	147.479	0.734984	38	310.718	119.786	0.779572
YGR205W	123	95.6616	45.0987	0.571371	123	111.999	37.0981	0.559614
YGR206W	23	129.775	70.841	0.392575	23	93.1435	66.5314	0.138269
YGR207C	28	120.97	145.273	0.525509	33	119.556	132.677	0.483536
YGR208W	38	74.7953	114.179	0.390768	41	30.7581	106.632	0.310091
YGR209C	56	620.737	649.796	1.76609	49	2613.8	982.967	0.83243
YGR210C	83	67.7143	144.944	0.260678	64	95.7507	138.088	0.228819
YGR211W	70	78.5378	163.345	0.397816	65	168.716	137.752	0.447281
YGR213C	108	3.01551	20.5365	0.0662196	182	1.58703	12.1487	0.0782265
YGR214W	21	1042.45	1741.51	0.435549	22	607.001	2048.57	0.455418
YGR215W	49	119.113	328.367	0.249031	49	166.147	223.546	0.218153
YGR216C	29	29.6974	36.7272	0.199679	28	17.5329	26.2087	0.178806
YGR218W	299	32.7129	96.0803	0.496647	285	36.615	63.973	0.668599
YGR220C	18	11.3889	96.2529	0.400571	18	13.3386	75.3925	0.296002
YGR221C	156	1.93854	46.4394	0.08366	210	4.34544	24.7929	0.103429
YGR222W	258	2.77319	123.222	0.0669413	241	3.13627	61.9643	0.100064
YGR223C	53	27.9473	64.9568	0.166916	40	43.4544	41.6375	0.126416
YGR227W	75	49.4866	73.2092	0.202986	75	57.133	37.306	0.354989
YGR229C	270	155.945	179.282	0.291707	226	110.45	121.526	0.352952
YGR230W	204	10.8235	53.216	0.267211	185	8.8798	51.233	0.113684
YGR231C	57	91.2999	318.829	0.357925	52	125.337	267.45	0.355772
YGR232W	28	48.7866	81.1146	0.745232	25	47.1952	76.4605	0.523084
YGR234W	23	248.052	593.831	0.562262	26	197.887	553.436	0.597619
YGR235C	48	48.0866	157.189	0.37702	43	59.4002	130.808	0.293296
YGR237C	60	33.6821	51.952	0.228648	57	50.2181	23.6926	0.372792
YGR238C	61	9.0196	22.8481	0.210022	55	13.7165	10.9092	0.28917
YGR240C	241	602.859	240.578	1.81388	227	400.687	217.359	1.90972
YGR240C-A	456	1.72315	81.6811	0.0433204	456	3.70307	51.3941	0.072863
YGR241C	141	24.501	98.193	0.190592	129	29.0577	55.653	0.24483
YGR244C	108	184.754	153.204	0.414508	106	273.271	155.541	0.342399
YGR245C	99	18.6585	93.9839	0.321145	81	16.7016	73.6263	0.319299
YGR246C	30	18.093	67.4251	0.251536	48	19.8756	39.3968	0.341634
YGR247W	112	25.6318	51.4944	0.291808	90	25.3169	36.3631	0.174809
YGR248W	34	27.7319	20.799	0.335402	22	76.064	21.1758	0.251941
YGR250C	179	197.893	44.1193	0.371519	168	248.937	24.7688	0.512065
YGR251W	34	12.3043	84.2146	0.211575	36	17.4195	58.0755	0.196117
YGR252W	47	20.4354	102.412	0.12571	47	26.7528	64.3486	0.12199
YGR253C	57	48.6251	292.665	0.6232	57	59.0224	274.775	0.416857
YGR254W	38	449.526	492.905	7.38815	38	507.396	746.116	5.07528
YGR255C	79	50.2405	95.679	0.237683	69	46.175	81.5633	0.17899
YGR257C	97	14.1352	77.7841	0.1341	84	19.6489	56.5761	0.100197
YGR258C	30	22.4278	27.3879	0.170154	23	49.1601	13.1432	0.257338
YGR260W	547	4.46941	95.5678	0.33395	543	4.04314	89.793	0.267263
YGR261C	39	42.9171	75.4987	0.317955	36	39.2223	58.2395	0.27919
YGR262C	30	36.913	194.298	0.144302	31	32.0429	151.325	0.144672
YGR263C	14	10.7158	42.4901	0.210887	13	11.7138	30.6259	0.226458
YGR264C	35	223.471	146.629	0.942194	30	111.205	126.721	0.990748
YGR266W	63	9.07345	47.6633	0.349025	43	16.097	39.1565	0.332441
YGR267C	164	99.3233	230.318	0.282617	163	123.41	234.76	0.205261
YGR268C	83	21.2701	95.689	0.271141	63	56.4529	60.2471	0.228847
YGR270W	239	84.3265	47.1309	0.212612	253	70.0182	24.5362	0.39811
YGR271C-A	19	31.0166	110.641	0.319241	8	37.4085	69.8867	0.324328
YGR274C	15	12.089	44.3199	0.183266	14	18.3264	18.5855	0.364275
YGR275W	19	128.428	245.649	0.260835	16	102.137	218.61	0.165952
YGR276C	24	27.355	68.5634	0.358238	21	27.8864	52.1032	0.363005
YGR277C	11	30.7205	86.3342	0.337151	11	23.3898	75.4345	0.253469
YGR278W	12	1.48083	41.1135	0.140851	13	1.28474	19.4757	0.229316
YGR279C	101	229.313	323.722	1.89169	100	479.547	351.486	1.559
YGR280C	27	31.8782	313.434	0.155256	34	53.241	266.469	0.142307
YGR281W	216	22.6432	47.2658	0.388886	222	30.2669	23.1304	0.722539
YGR282C	32	858.235	581.958	1.31668	32	757.806	726.415	0.84638
YGR283C	34	21.3239	51.9529	0.273072	33	29.0577	33.0207	0.317383
YGR284C	40	99.8079	212.455	0.590026	35	80.7873	265.887	0.397254
YGR285C	16	232.248	806.261	0.623409	13	423.434	925.595	0.464582
YGR286C	74	12.789	37.343	0.326163	64	26.7528	33.748	0.297378
YGR288W	275	7.16183	21.2112	0.092201	261	6.72598	11.2253	0.143282
YGR295C	10	149.752	117.887	0.424976	8	45.8727	119.402	0.353644
YHL001W	27	276.807	537.541	1.07095	27	99.3782	710.668	0.950554
YHL002W	114	89.119	123.309	0.171563	64	94.5038	75.9987	0.212574
YHL003C	125	50.2674	115.037	0.530937	103	47.5731	107.1	0.438381
YHL004W	82	29.5627	172.83	0.192816	79	59.5514	130.397	0.188489
YHL006C	60	2.93473	25.1228	0.326161	56	5.59239	23.2342	0.18002
YHL007C	192	20.8662	88.8579	0.244544	136	54.8281	45.1056	0.409949
YHL009C	116	14.5929	65.7795	0.272921	119	25.2413	47.421	0.268859
YHL010C	45	14.216	34.5741	0.19375	51	17.9863	16.585	0.250101
YHL011C	86	69.3028	182.86	0.571149	82	65.5972	189.908	0.458876
YHL013C	40	26.1972	117.468	0.254381	38	39.1089	72.0632	0.327996
YHL014C	9	9.61193	48.8084	0.164736	12	9.48439	27.6722	0.19906
YHL015W	32	4241.66	5129.31	0.450396	32	1664.94	6767.63	0.330137
YHL017W	19	23.5317	59.8773	0.229395	33	15.3413	28.9476	0.424543
YHL019C	28	3.95785	52.7897	0.204172	32	6.87713	28.9654	0.159426
YHL020C	79	21.2432	120.448	0.154562	83	39.8647	44.9986	0.250439
YHL021C	60	705.709	55.6241	0.500793	62	514.424	35.8122	0.769365
YHL023C	34	15.5352	32.6511	0.180252	35	18.5153	16.8056	0.239486
YHL024W	159	3.04243	22.306	0.120375	158	3.85421	10.1485	0.149445
YHL025W	56	27.5973	127.631	0.148168	76	24.4856	78.4828	0.16748
YHL026C	104	2.01931	23.3688	0.104424	113	6.76377	10.3972	0.239688
YHL027W	95	33.5475	90.8415	0.237745	94	40.8093	41.7426	0.468528
YHL028W	181	6.5695	50.3169	0.0927385	77	13.1497	11.5727	0.282123
YHL030W	41	35.9438	18.3766	0.959677	30	37.0685	11.0706	1.49484
YHL031C	28	46.9288	90.8868	0.438122	24	50.6338	77.5462	0.309778
YHL032C	66	8.05033	22.2468	0.0879803	78	14.1699	14.9046	0.0985269
YHL033C	17	378.554	787.888	1.54536	16	195.205	874.658	1.18198
YHL034C	106	383.643	617.932	0.692136	95	680.08	750.133	0.502257
YHL035C	22	29.1858	43.8086	0.0990772	16	20.1402	21.5791	0.183213
YHL038C	63	12.3582	34.4445	0.169869	39	15.568	17.8227	0.304779
YHL039W	55	26.0895	69.8501	0.217117	56	19.6111	49.7324	0.224873
YHL040C	206	7.61954	117.298	0.557537	127	10.1268	91.5479	0.594989
YHL042W	9	1.23851	29.2285	0.253174	12	2.41833	18.5836	0.0802298
YHL044W	18	12.3313	40.3848	0.10001	18	13.1119	32.3116	0.0979838
YHL047C	111	40.1709	177.692	0.409999	144	24.5989	113.693	0.554024
YHL048W	8	32.2552	93.7344	0.145519	8	23.6543	63.103	0.225119
YHR001W	32	33.4129	98.304	0.270466	28	36.4639	79.7051	0.297653
YHR001W-A	65	170.538	68.639	0.698032	64	234.465	72.019	0.562464
YHR003C	13	25.5241	67.4041	0.302728	13	14.51	51.4353	0.261463
YHR004C	107	30.9897	56.7305	0.116537	99	38.6555	27.8859	0.132935
YHR005C	87	37.5323	233.78	0.187795	80	67.751	142.851	0.247322
YHR005C-A	67	487.112	1147.11	0.515221	240	380.66	925.822	0.223721
YHR006W	56	17.8238	85.9822	0.16017	35	22.4073	38.4121	0.243074
YHR007C	131	165.718	263.751	0.741495	112	96.5065	230.904	0.830372
YHR007C-A	331	10.0427	24.4833	0.0764103	355	82.1099	22.0739	0.0882856
YHR008C	54	367.757	298.608	0.564619	40	1866.95	360.052	0.383495
YHR009C	240	128.536	136.682	0.226384	229	126.093	97.8557	0.192592
YHR010W	26	3166.77	1748.41	0.790701	28	1342.44	2156.72	0.506677
YHR011W	30	10.2581	43.4462	0.136739	38	9.52217	19.5514	0.235618
YHR012W	27	93.2115	183.921	0.133717	27	117.1	149.901	0.133768
YHR013C	40	107.751	144.174	0.611001	39	96.771	133.902	0.507839
YHR016C	39	13.9736	78.7569	0.422651	36	34.6501	74.1433	0.407569
YHR017W	17	28.0281	68.0398	0.128842	15	23.9188	37.0679	0.179306
YHR018C	56	20.2739	84.8443	0.473447	56	131.005	77.4464	0.493839
YHR019C	41	145.902	423.833	0.730547	37	427.175	485.93	0.52846
YHR020W	91	192.4	131.496	0.933603	68	133.197	154.527	0.680737
YHR021C	38	1439.29	1971.12	1.27118	38	562.224	2655.1	0.632408
YHR023W	67	26.4934	28.8737	0.315366	56	37.7864	12.6994	0.497667
YHR024C	24	35.136	71.2085	0.467718	22	84.7549	57.6896	0.467308
YHR025W	34	45.4749	230.573	0.453928	31	115.929	249.546	0.423158
YHR026W	124	51.2098	324.854	0.389074	114	54.2235	377.299	0.282173
YHR027C	38	260.195	174.709	0.645353	34	305.276	112.329	0.857319
YHR028C	44	106.781	80.1629	0.317497	36	117.365	61.8985	0.349515
YHR029C	27	29.6974	103.9	0.569128	22	149.181	111.912	0.471814
YHR030C	54	131.605	109.182	0.286224	82	41.9051	83.8201	0.225655
YHR031C	29	8.96575	25.8007	0.280329	29	9.59775	16.453	0.291558
YHR032W	105	63.9988	42.1381	0.373546	104	45.117	26.0785	0.451314
YHR034C	31	2.42318	34.3389	0.465403	28	4.83666	24.5493	0.434746
YHR036W	119	5.86947	48.8561	0.169526	113	3.66528	20.1816	0.279417
YHR037W	42	56.3523	84.3016	0.401764	39	83.4702	59.1006	0.535463
YHR038W	25	30.182	69.3674	0.323659	25	34.9524	46.3184	0.314365
YHR039C	107	34.3014	137.038	0.272178	100	17.155	97.8884	0.336988
YHR039C-A	20	1126.97	641.458	1.13445	19	833.681	773.028	0.698224
YHR040W	19	17.7969	81.7291	0.0993999	20	22.294	50.5185	0.132917
YHR041C	8	20.6508	42.4493	0.521053	9	12.6207	35.5662	0.425451
YHR042W	48	40.3324	142.429	0.475691	44	62.0075	109.714	0.500919
YHR043C	103	61.7371	93.0544	0.343672	103	76.064	120.137	0.25055
[truncated: 2,766 more rows]

## Sheet: S4
Dataset S4. Comparing the uORF, 5' UTR length, abundance, translation efficiency (TE) of gene transcripts from Mus musculus
**Column "Scientific name" shows the systematic name of genes
**Columns "chr", "strand" dispaly the chromosome and strand in the reference genome
**Columns "TSS1_start","TSS1_end", "TSS1_UTR5_len","TSS1_UTR5_category", "TSS1_TPM", "TSS1_TE" dispaly the position of fisrt TSS, the position of last TSS, 5' UTR length, 5' UTR category,mRNA level, and TE level from the first gene transcript
**Columns "TSS2_start","TSS2_end", "TSS2_UTR5_len","TSS2_UTR5_category", "TSS2_TPM", "TSS2_TE" dispaly the position of fisrt TSS, the position of last TSS, 5' UTR length, 5' UTR category,mRNA level, and TE level from the second gene transcript
**Column "log2_UTR5_len" shows the fold change of 5' UTR length of the two gene transcripts (log2(TSS2_UTR5_len/TSS1_UTR5_len))
**Column "log2_TPM" shows the fold change of transcript abundances of the two gene transcripts (log2(TSS2_TPM/TSS1_TPM))
**Column "uORF_change" shows change of uORF number in gene transcript pairs, uORF number decrease:uORF_diff <0; uORF number increase:uORF>0; uORF number not change:uORF=0
**Column "Significant?" shows whether the TE of the two TSS cluster is signficantly changed, y: the TE of the two TSS cluster is signficantly different.
Scientific name	chr	strand	TSS1_start	TSS1_end	TSS1_UTR5_len	TSS1_UTR5_category	TSS1_TPM	TSS1_TE	TSS2_start	TSS2_end	TSS2_UTR5_len	TSS2_UTR5_category	TSS2_TPM	TSS2_TE	log2_UTR5_len	log2_TPM	log2(TE_TSS2/TE_TSS1)	Significant?
1700123O20Rik	chr14	+	54686211	54686220	902		2.22652	6.29501	54686997	54687057	101		20.6302	3.47661	-3.15877	3.2119	-0.855966	y
1700123O20Rik	chr14	+	54686249	54686253	869		1.75676	6.12633	54686997	54687057	101		20.6302	3.47661	-3.105	3.55377	-0.817025	y
1700123O20Rik	chr14	+	54686177	54686183	940		0.928598	6.97501	54686997	54687057	101		20.6302	3.47661	-3.21831	4.47356	-1.0032	y
2310045N01Rik	chr8	+	70139688	70139732	26		80.0668	2.79864	70139463	70139468	272	UP1k	1.84082	5.45323	3.38702	-5.44278	0.950992	y
2700097O09Rik	chr12	-	55080086	55080139	10		7.23393	3.84827	55080441	55080471	365	UP1k	0.471876	5.96099	5.18982	-3.9383	0.630057	y
2810006K23Rik	chr5	+	124328086	124328205	79		17.9394	5.117	124327586	124327647	611	UP1k	1.80373	2.74013	2.95125	-3.31408	-0.910727	y
3830403N18Rik	chrX	+	56136559	56136611	122		18.6428	5.60476	56136518	56136537	153	UP1k	1.04591	3.0998	0.326651	-4.15578	-0.888224	y
6330408A02Rik	chr7	-	13278643	13278697	41		2.14845	4.4198	13279185	13279255	570	UP1k	2.98238	2.3368	3.79727	0.473166	-0.900024	y
6330408A02Rik	chr7	-	13278390	13278518	1004	INTRON	7.64271	3.65291	13279185	13279255	570	UP1k	2.98238	2.3368	-0.816725	-1.35762	-0.647094	y
A430105I19Rik	chr2	-	118762857	118762861	206	UP1k	0.871025	5.12517	118763629	118763640	986	UP1k	0.279409	1.20851	2.25894	-1.64034	-2.50729	y
A430105I19Rik	chr2	-	118762897	118762931	261	UP1k	0.504097	4.41264	118763629	118763640	986	UP1k	0.279409	1.20851	1.91754	-0.851325	-2.2874	y
Abcb8	chr5	+	24394381	24394424	76		14.362	5.34271	24393657	24393685	831	UP1k	0.980134	1.60689	3.45078	-3.87313	-1.74862	y
Abhd11	chr5	+	135009307	135009309	404		0.308904	1.35686	135009646	135009711	39		16.9211	4.61072	-3.37281	5.77552	1.81504	y
Abhd5	chr9	+	122351703	122351705	83		1.27705	2.2603	122351727	122351732	56		41.5455	5.08946	-0.567685	5.02381	1.18423	y
Abhd5	chr9	+	122351703	122351705	83		1.27705	2.2603	122351755	122351789	8		22.1797	4.65757	-3.37504	4.11836	1.05559	y
Abr	chr11	-	76529788	76529883	20644	INTRON	2.41767	0.628823	76577997	76578036	587	UP1k	1.82374	6.13241	-5.13622	-0.406716	3.36406	y
Acaa2	chr18	+	74779174	74779239	39		14.5414	7.92079	74779041	74779072	205	UP1k	0.815196	2.61475	2.39408	-4.15688	-1.60588	y
Acad11	chr9	+	104063676	104063730	38		2.71318	8.15407	104063380	104063411	357	UP1k	0.87016	4.63673	3.23185	-1.64063	-0.816495	y
Acbd5	chr2	+	23069191	23069259	60		2.09301	7.80817	23069106	23069163	112		2.12066	4.92013	0.900464	0.0189321	-0.669818	y
Acot7	chr4	+	152186124	152186195	11		10.8677	7.40669	152185611	152185616	589	UP1k	1.02745	4.22703	5.74269	-3.40291	-0.813649	y
Acot7	chr4	+	152185611	152185616	589	UP1k	1.02745	4.22703	152186043	152186101	142	UP1k	11.0192	7.65629	-2.05238	3.42288	0.861274	y
Adck4	chr7	+	27232993	27233058	150		3.23419	5.19304	27232368	27232373	808	UP1k	0.873595	0.320718	2.42939	-1.88837	-4.1684	y
Adnp2	chr18	-	80151407	80151429	73		1.02601	6.96326	80150933	80150987	8193	INTRON	0.742117	1.40551	6.81035	-0.46732	-2.4212	y
Adnp2	chr18	-	80151459	80151493	128		1.06096	6.33462	80150933	80150987	8193	INTRON	0.742117	1.40551	6.00018	-0.515649	-2.24516	y
Adprh	chr16	-	38452495	38452554	2071		0.832771	1.67803	38452592	38452691	174		11.01	7.08115	-3.57317	3.72476	2.09973	y
Afap1l2	chr19	-	57008180	57008288	47		2.46023	8.10845	56977441	56977482	26426	INTRON	0.244062	1.21672	9.13508	-3.33347	-2.86524	y
Afap1l2	chr19	-	57008554	57008605	390		1.01491	8.42454	56977441	56977482	26426	INTRON	0.244062	1.21672	6.08234	-2.05603	-2.92158	y
Ahcyl2	chr6	+	29768456	29768524	50		0.876215	7.87935	29767960	29768011	568	UP1k	1.07021	3.33764	3.50589	0.288539	-1.24915	y
Aip	chr19	-	4125769	4125792	4358		3.06324	3.19566	4121449	4121483	36		24.4786	6.23893	-6.91953	2.99839	0.969173	y
Aip	chr19	-	4121528	4121578	124		43.1136	2.9111	4121449	4121483	36		24.4786	6.23893	-1.78427	-0.816621	1.09893	y
Aip	chr19	-	4121449	4121483	36		24.4786	6.23893	4125827	4125860	4405		8.09478	3.67924	6.935	-1.59646	-0.761013	y
Aip	chr19	-	4121449	4121483	36		24.4786	6.23893	4124441	4124443	3008	INTRON	14.0878	3.05693	6.38466	-0.797081	-1.02848	y
Aip	chr19	-	4121449	4121483	36		24.4786	6.23893	4125886	4125904	4456	UP1k	2.9503	3.48641	6.95161	-3.05259	-0.846033	y
Akr1a1	chr4	-	116651599	116651662	297		304.219	4.70754	116651404	116651443	74		12.552	7.33135	-2.00487	-4.59912	0.639958	y
Akt1	chr12	-	112674012	112674053	114		2.92826	5.13413	112674747	112674841	886	UP1k	2.1607	8.19932	2.95827	-0.438544	0.674065	y
Aldh9a1	chr1	+	167349980	167350030	246		2.99851	6.23645	167350155	167350167	80		0.491135	10.0204	-1.62059	-2.61005	0.685617	y
Aldoa	chr7	-	126799096	126799101	75		34.0468	4.62859	126799179	126799188	164		498.789	7.2633	1.12873	3.87284	0.650791	y
Aldoa	chr7	-	126799096	126799101	75		34.0468	4.62859	126799139	126799143	120		250.06	7.78913	0.678072	2.87669	0.751449	y
Alg12	chr15	-	88819287	88819340	63		5.4997	3.89408	88819417	88819430	196	UP1k	0.695567	2.15071	1.63743	-2.98309	-0.873504	y
Ampd2	chr3	-	108085330	108085437	48		3.94577	7.90211	108085864	108085917	543	UP1k	1.03462	2.62445	3.49985	-1.93121	-1.60694	y
Ampd3	chr7	+	110773854	110773871	3949	INTRON	1.29449	8.134	110774338	110774422	3409	INTRON	0.735646	0.389936	-0.212139	-0.815302	-4.52417	y
Ampd3	chr7	+	110773854	110773871	3949	INTRON	1.29449	8.134	110774189	110774253	3558	INTRON	0.369158	3.6314	-0.150421	-1.81008	-1.22759	y
Ampd3	chr7	+	110774338	110774422	3409	INTRON	0.735646	0.389936	110774189	110774253	3558	INTRON	0.369158	3.6314	0.0617179	-0.994773	3.29658	y
Ampd3	chr7	+	110774338	110774422	3409	INTRON	0.735646	0.389936	110773894	110773957	3889	INTRON	10.0929	7.05127	0.190051	3.77818	4.32023	y
Ampd3	chr7	+	110774189	110774253	3558	INTRON	0.369158	3.6314	110773894	110773957	3889	INTRON	10.0929	7.05127	0.128333	4.77296	1.02365	y
Anapc13	chr9	+	102626292	102626322	72		509.875	2.53401	102626568	102626597	3197	INTRON	5.93519	1.46627	5.47258	-6.42471	-0.800224	y
Ank3	chr10	+	69533795	69533826	396		1.83842	6.41532	69534089	69534153	81		1.43502	3.42979	-2.28951	-0.3574	-0.902608	y
Ank3	chr10	+	69534089	69534153	81		1.43502	3.42979	69533701	69533788	463		7.14544	5.92137	2.51502	2.31596	0.787799	y
Ank3	chr10	+	69534089	69534153	81		1.43502	3.42979	69533596	69533675	578	UP1k	3.88318	7.68763	2.83508	1.43617	1.16467	y
Ankrd10	chr8	-	11635700	11635759	139		25.2419	5.24998	11636360	11636366	745	UP1k	0.532438	1.96118	2.42216	-5.56706	-1.64935	y
Ankrd16	chr2	+	11778518	11778598	21		3.19845	4.08305	11777916	11777933	672		0.739912	2.46285	5	-2.11195	-0.732862	y
Anks3	chr16	-	4964159	4964220	96		13.2376	5.4245	4964014	4964017	3451	INTRON	0.530769	1.68616	5.16784	-4.64041	-1.74127	y
Anp32e	chr3	+	95929540	95929561	38		1.98407	4.87606	95929276	95929308	307		60.4566	8.09136	3.01417	4.92937	0.73203	y
Anxa11	chr14	+	25842179	25842242	122		5.30277	7.92156	25862069	25862071	6802	INTRON	0.544432	0.780866	5.80101	-3.28392	-3.53629	y
Anxa11	chr14	+	25862069	25862071	6802	INTRON	0.544432	0.780866	25842130	25842154	152	UP1k	1.41445	9.14412	-5.48382	1.37742	3.7433	y
Ap4m1	chr5	+	138172055	138172060	132		0.553404	6.24577	138171375	138171378	814	UP1k	0.404947	0.855859	2.62449	-0.450602	-2.92125	y
Ap4m1	chr5	+	138172112	138172153	73		6.45373	5.00851	138171375	138171378	814	UP1k	0.404947	0.855859	3.47906	-3.99433	-2.61563	y
Ap4s1	chr12	+	51690994	51691025	364		2.36299	4.322	51692124	51692185	24864	INTRON	0.903971	2.16797	6.09398	-1.38626	-1.07305	y
Apeh	chr9	-	108094451	108094483	30		15.0949	8.28023	108094879	108094906	447	UP1k	0.562937	2.92825	3.89724	-4.74495	-1.54248	y
Aph1a	chr3	+	95893924	95893926	246		2.56815	3.38758	95893957	95893979	210		17.5664	5.23051	-0.228269	2.77402	0.628899	y
Aptx	chr4	-	40702875	40702934	175		2.86217	3.56787	40703144	40703199	426		36.3849	5.52293	1.2835	3.66816	0.633385	y
Arhgef10l	chr4	-	140648634	140648729	31775		1.42564	6.39096	140630351	140630420	13432	INTRON	1.27551	0.717138	-1.24222	-0.160536	-3.18969	y
Arhgef10l	chr4	-	140665839	140665947	151		11.3302	8.28943	140630351	140630420	13432	INTRON	1.27551	0.717138	6.47498	-3.15103	-3.56719	y
Arhgef19	chr4	+	141242832	141242904	310		1.53893	7.09052	141245401	141245436	792	INTRON	0.522166	4.07787	1.35323	-1.55935	-0.808587	y
Arhgef2	chr3	+	88621397	88621409	211		1.17036	7.47316	88621902	88621989	7878	INTRON	1.99349	1.24234	5.22251	0.768342	-2.59411	y
Arhgef2	chr3	+	88616196	88616336	317		40.9256	6.57379	88621902	88621989	7878	INTRON	1.99349	1.24234	4.63527	-4.35964	-2.4098	y
Arhgef2	chr3	+	88621106	88621167	101		24.6027	7.91066	88621902	88621989	7878	INTRON	1.99349	1.24234	6.2854	-3.62545	-2.67818	y
Arhgef2	chr3	+	88616426	88616432	102		10.1088	6.89871	88621902	88621989	7878	INTRON	1.99349	1.24234	6.27119	-2.34225	-2.47997	y
Arhgef2	chr3	+	88621187	88621218	51		7.01141	7.56395	88621902	88621989	7878	INTRON	1.99349	1.24234	7.27119	-1.81441	-2.61117	y
Arhgef2	chr3	+	88616382	88616404	131		5.88481	7.22656	88621902	88621989	7878	INTRON	1.99349	1.24234	5.91019	-1.5617	-2.54642	y
Arhgef2	chr3	+	88621432	88621525	160		4.68005	7.39578	88621902	88621989	7878	INTRON	1.99349	1.24234	5.62169	-1.23123	-2.57789	y
Arhgef40	chr14	+	51984822	51984850	146		0.657777	7.16983	51984959	51984970	23		0.478167	3.75214	-2.66626	-0.460084	-0.954318	y
Arhgef40	chr14	+	51984959	51984970	23		0.478167	3.75214	51984876	51984897	98		0.314311	7.51156	2.09115	-0.605322	1.00598	y
Arl4c	chr1	-	88701697	88701700	34		3.23033	4.27518	88702167	88702171	507		2.52886	6.54111	3.89838	-0.353196	0.616305	y
Arnt	chr3	+	95434391	95434415	134		132.058	7.92748	95434361	95434371	166	UP1k	6.57419	5.0099	0.30895	-4.32821	-0.66336	y
Arpc1a	chr5	+	145083904	145083906	98		4.09324	1.27516	145083841	145083879	124		102.527	2.43262	0.339486	4.64662	0.941144	y
Arsa	chr15	-	89476101	89476185	436		7.30138	7.97299	89477112	89477114	1391	INTRON	1.06264	0.355898	1.67372	-2.78051	-4.86596	y
Arsa	chr15	-	89476101	89476185	436		7.30138	7.97299	89477076	89477090	1360	INTRON	4.50328	0.450424	1.64121	-0.697192	-4.19096	y
Ascc1	chr10	+	60003328	60003330	111		1.1368	5.23385	60003229	60003232	211	INTRON	0.845685	3.33299	0.926683	-0.426781	-0.658744	y
Ascc1	chr10	+	60002821	60002846	108		29.5073	6.00813	60003229	60003232	211	INTRON	0.845685	3.33299	0.966212	-5.12481	-0.85934	y
Ascc1	chr10	+	60002821	60002846	108		29.5073	6.00813	60003268	60003270	172	INTRON	0.542482	3.57503	0.671377	-5.76535	-0.777104	y
Asxl1	chr2	+	153346274	153346280	59		0.240572	6.4871	153345501	153345504	830	UP1k	0.349193	2.29038	3.81432	0.537555	-1.53233	y
Asxl1	chr2	+	153345501	153345504	830	UP1k	0.349193	2.29038	153345812	153345887	492	UP1k	12.1032	6.2348	-0.754453	5.11522	1.48773	y
Atf1	chr15	+	100227965	100228013	103		2.99156	4.50216	100228238	100228294	4481	INTRON	4.55799	1.64515	5.4431	0.607501	-1.4515	y
Atf1	chr15	+	100227839	100227938	242		36.8941	4.64481	100228238	100228294	4481	INTRON	4.55799	1.64515	4.21074	-3.01692	-1.5042	y
Atf7	chr15	-	102624965	102625034	31275	INTRON	2.69195	2.99865	102625055	102625097	31371	INTRON	8.72539	6.15671	0.00442163	1.69657	1.04363	y
Atf7ip	chr6	+	136551160	136551194	8609	INTRON	2.29858	5.22352	136519164	136519218	40581	INTRON	0.447257	0.457117	2.23689	-2.36157	-3.64596	y
Atf7ip	chr6	+	136541604	136541634	18146	INTRON	0.932517	7.2933	136519164	136519218	40581	INTRON	0.447257	0.457117	1.16115	-1.06002	-4.13077	y
Atf7ip	chr6	+	136519164	136519218	40581	INTRON	0.447257	0.457117	136532891	136532908	26863	INTRON	0.341804	7.35759	-0.595184	-0.387937	4.12033	y
Atf7ip	chr6	+	136519164	136519218	40581	INTRON	0.447257	0.457117	136541542	136541599	18200	INTRON	4.11505	5.29263	-1.15687	3.20173	3.66698	y
Athl1	chr7	+	140941551	140941609	77		6.33152	6.44119	140941918	140941933	381	INTRON	0.405594	3.58719	2.30686	-3.96444	-0.893301	y
Atn1	chr6	-	124756328	124756349	187		0.653919	7.49065	124755954	124756000	6195	INTRON	5.75646	4.44385	5.04999	3.138	-0.756608	y
Atn1	chr6	-	124756328	124756349	187		0.653919	7.49065	124756879	124756922	752	UP1k	0.383216	3.58139	2.00769	-0.770953	-1.11561	y
Atp5g2	chr15	-	102671031	102671083	94		78.218	3.90743	102670967	102671001	3219	INTRON	6.30595	1.19016	5.09781	-3.63272	-1.72911	y
Atp8b3	chr10	-	80539089	80539158	87		1.57524	1.16652	80538270	80538342	1490	INTRON	0.171845	4.99536	4.09815	-3.19639	2.04111	y
Atpaf2	chr11	-	60417095	60417103	193		0.535019	4.02693	60417497	60417552	626	UP1k	5.55966	0.730159	1.69756	3.37733	-2.47218	y
Atpaf2	chr11	-	60417032	60417081	126		31.6495	4.64791	60417497	60417552	626	UP1k	5.55966	0.730159	2.31274	-2.50911	-2.68408	y
AW146154	chr7	-	41499362	41499445	114		10.0033	3.77055	41499680	41499687	388		6.55352	1.66907	1.76702	-0.610131	-1.17861	y
B230219D22Rik	chr13	+	55693079	55693178	239		37.4966	4.95527	55693481	55693512	5575	INTRON	0.784162	0.623166	4.54389	-5.57946	-3.11244	y
B3gnt2	chr11	-	22859671	22859729	224		13.3308	4.95439	22859403	22859466	22240	INTRON	1.10476	2.00732	6.63351	-3.59295	-1.27413	y
B3gntl1	chr11	-	121673119	121673155	95		3.52475	4.72096	121673047	121673099	56		1.99799	2.50848	-0.762501	-0.81897	-0.919493	y
Babam1	chr8	+	71396844	71396901	205		24.0889	4.25725	71396600	71396602	470	UP1k	0.475459	2.07647	1.19704	-5.66291	-1.14319	y
Bbc3	chr7	+	16309557	16309654	246		9.85648	5.05742	16311632	16311651	492	INTRON	0.453369	2.38906	1	-4.44231	-1.10239	y
Bbc3	chr7	+	16309557	16309654	246		9.85648	5.05742	16311184	16311209	953	INTRON	0.309594	1.95074	1.95382	-4.99262	-1.51877	y
Bbc3	chr7	+	16309557	16309654	246		9.85648	5.05742	16308813	16308819	1058	UP1k	0.553207	1.70451	2.10461	-4.15518	-1.59212	y
Bbc3	chr7	+	16310392	16310460	1708	INTRON	2.59107	4.69368	16311632	16311651	492	INTRON	0.453369	2.38906	-1.79558	-2.51479	-0.995932	y
Bbc3	chr7	+	16310392	16310460	1708	INTRON	2.59107	4.69368	16311184	16311209	953	INTRON	0.309594	1.95074	-0.84176	-3.0651	-1.41232	y
Bbc3	chr7	+	16310392	16310460	1708	INTRON	2.59107	4.69368	16308813	16308819	1058	UP1k	0.553207	1.70451	-0.690968	-2.22766	-1.48567	y
Bbc3	chr7	+	16311184	16311209	953	INTRON	0.309594	1.95074	16311793	16311801	340	INTRON	0.197138	4.34819	-1.48694	-0.65117	1.28695	y
Bbc3	chr7	+	16311793	16311801	340	INTRON	0.197138	4.34819	16308813	16308819	1058	UP1k	0.553207	1.70451	1.63773	1.48861	-1.3603	y
BC024978	chr7	+	27195903	27195907	309		2.46552	5.34901	27196429	27196453	565	INTRON	1.73662	0.968041	0.870644	-0.505609	-2.48062	y
BC024978	chr7	+	27195903	27195907	309		2.46552	5.34901	27196406	27196409	606	INTRON	0.579856	1.20073	0.971711	-2.08813	-2.22161	y
BC024978	chr7	+	27195796	27195819	400		0.931945	4.6808	27196429	27196453	565	INTRON	1.73662	0.968041	0.498251	0.897967	-2.28162	y
BC024978	chr7	+	27195796	27195819	400		0.931945	4.6808	27196406	27196409	606	INTRON	0.579856	1.20073	0.599318	-0.684551	-2.02262	y
BC024978	chr7	+	27195840	27195882	341		6.60345	5.06967	27196429	27196453	565	INTRON	1.73662	0.968041	0.728479	-1.92694	-2.39803	y
BC024978	chr7	+	27195840	27195882	341		6.60345	5.06967	27196406	27196409	606	INTRON	0.579856	1.20073	0.829546	-3.50945	-2.13902	y
Bcat2	chr7	+	45570319	45570367	28		4.56777	6.21857	45570481	45570512	2863	UP1k	0.398564	1.17699	6.67596	-3.51861	-2.46215	y
Bcl6	chr16	-	23988536	23988614	64		3.15141	2.41871	23988634	23988639	111	UP1k	1.95348	6.19827	0.794416	-0.68995	1.35653	y
Bco2	chr9	-	50554452	50554458	3754	INTRON	1.42384	0.948942	50555142	50555182	189	UP1k	0.336322	5.37585	-4.31197	-2.08187	2.56916	y
Bcor	chrX	-	12128393	12128458	200	INTRON	2.11197	8.25568	12135491	12135524	7294	INTRON	0.156793	2.35247	5.18864	-3.75166	-2.11751	y
Bdnf	chr2	+	109676975	109677050	16911		1.79074	1.33876	109693563	109693621	316		36.0266	5.30739	-5.74189	4.33043	2.00688	y
Bdnf	chr2	+	109693563	109693621	316		36.0266	5.30739	109678391	109678448	15502	INTRON	0.6309	0.361143	5.61639	-5.83551	-4.05532	y
Bend3	chr10	+	43479286	43479358	79		1.10518	7.57158	43479951	43479995	13671	INTRON	0.852692	0.671766	7.43505	-0.374188	-3.55754	y
Bend3	chr10	+	43479286	43479358	79		1.10518	7.57158	43480029	43480100	13586	INTRON	0.805972	0.648954	7.42605	-0.455482	-3.90699	y
Bet1	chr6	-	4086815	4086817	21		2.24924	1.99836	4086924	4086957	137		74.5758	3.55059	2.70571	5.0512	0.848869	y
Birc3	chr9	-	7872807	7872928	129		8.28677	4.2849	7873186	7873197	457	UP1k	0.208614	6.84706	1.82482	-5.3119	0.674533	y
Blmh	chr11	+	76945706	76945708	174		0.655468	4.63363	76945727	76945783	111		19.9017	7.86553	-0.648528	4.92422	0.76255	y
Bnc2	chr4	-	84675048	84675125	98		7.01042	7.02098	84676070	84676089	1109	UP1k	0.336424	2.42805	3.50033	-4.38115	-1.57589	y
Bnc2	chr4	-	84674996	84675003	24		5.83219	6.62007	84676070	84676089	1109	UP1k	0.336424	2.42805	5.53008	-4.11568	-1.49038	y
Btf3l4	chr4	-	108833551	108833646	80		118.474	4.91774	108834246	108834250	755	UP1k	2.16833	2.10194	3.2384	-5.77184	-1.22734	y
Bud31	chr5	+	145140369	145140408	196		127.657	5.12506	145140432	145140448	168		11.8187	2.93993	-0.222392	-3.43314	-0.802163	y
Bzw2	chr12	-	36156759	36156822	108		70.9005	6.48633	36157803	36157807	1145	UP1k	0.772302	1.05539	3.40624	-6.52049	-2.65184	y
C030039L03Rik	chr7	+	27689506	27689572	1780	INTRON	2.65802	1.62892	27674649	27674658	16662	UP1k	0.505613	2.83733	3.22661	-2.39425	0.811425	y
C1qtnf1	chr11	+	118433800	118433882	9854		2.55059	6.19335	118427452	118427470	1106	UP1k	0.296695	1.55375	-3.15536	-3.10378	-2.21316	y
C1qtnf1	chr11	+	118428403	118428500	74		1.22891	7.19485	118438932	118438966	4757	INTRON	0.77448	3.61094	6.00638	-0.666077	-1.01022	y
C1qtnf1	chr11	+	118428403	118428500	74		1.22891	7.19485	118427452	118427470	1106	UP1k	0.296695	1.55375	3.90168	-2.05033	-2.42751	y
C1qtnf1	chr11	+	118428521	118428540	33		0.623303	6.83223	118438932	118438966	4757	INTRON	0.77448	3.61094	7.17144	0.313295	-0.931461	y
C1qtnf1	chr11	+	118428521	118428540	33		0.623303	6.83223	118427452	118427470	1106	UP1k	0.296695	1.55375	5.06674	-1.07096	-2.34875	y
C1qtnf1	chr11	+	118439049	118439139	4629	INTRON	4.00362	5.91736	118427452	118427470	1106	UP1k	0.296695	1.55375	-2.06535	-3.75426	-2.14787	y
C1qtnf1	chr11	+	118439223	118439271	4459	INTRON	0.365731	4.66594	118427452	118427470	1106	UP1k	0.296695	1.55375	-2.01137	-0.301803	-1.78638	y
C77080	chr4	-	129261396	129261415	13057		1.13806	5.31441	129255999	129256002	7655	INTRON	1.48294	0.195249	-0.770349	0.381891	-4.95257	y
Camk2d	chr3	+	126597106	126597108	333		0.33437	8.24032	126596330	126596369	1076	UP1k	2.98493	1.96071	1.69208	3.15818	-2.08039	y
Camk2d	chr3	+	126597306	126597380	131		8.94567	7.1856	126596330	126596369	1076	UP1k	2.98493	1.96071	3.03804	-1.58349	-1.88199	y
Camk2d	chr3	+	126596969	126597033	434		8.52319	8.13645	126596330	126596369	1076	UP1k	2.98493	1.96071	1.30991	-1.5137	-2.06036	y
Capn10	chr1	+	92934723	92934811	109		6.43379	4.27893	92934369	92934397	492	UP1k	0.620737	2.56824	2.17433	-3.37362	-0.749499	y
Cav1	chr6	+	17307889	17307891	54		5.20574	3.17736	17307674	17307690	269		4.94664	6.08868	2.31657	-0.073654	0.94797	y
Cav1	chr6	+	17307889	17307891	54		5.20574	3.17736	17307719	17307724	222		75.8156	5.88427	2.03953	3.86432	0.899103	y
Cav1	chr6	+	17307889	17307891	54		5.20574	3.17736	17306340	17306362	109		9.11095	5.70461	1.0133	0.807497	0.853478	y
Ccar2	chr14	-	70153790	70153792	201		0.214476	8.94962	70153823	70153843	247	UP1k	1.19823	5.07206	0.297316	2.48201	-0.820263	y
Ccdc47	chr11	-	106216281	106216359	203		216.754	8.65912	106216793	106216830	678	UP1k	4.30013	3.53736	1.73981	-5.65553	-1.30056	y
Ccdc58	chr16	+	36072072	36072114	5		138.984	3.51045	36071625	36071686	422		10.5736	2.1071	6.39917	-3.71638	-0.739665	y
Ccnd3	chr17	+	47593449	47593499	162		18.7272	4.62337	47593520	47593560	96		12.156	7.06684	-0.754888	-0.623474	0.61219	y
Cd109	chr9	+	78615804	78615875	38		4.59026	8.75887	78615456	78615466	419	UP1k	0.294365	5.61584	3.46288	-3.9629	-0.654805	y
Cd248	chr19	+	5068054	5068112	18		16.6578	8.06814	5067511	5067555	607	UP1k	0.982889	3.37914	5.07563	-4.08302	-1.26448	y
Cdc25b	chr2	+	131187084	131187125	85		2.02694	6.79788	131186987	131187034	191		26.0251	4.39036	1.16804	3.68253	-0.631403	y
Cdc42ep5	chr7	-	4164506	4164573	183		6.60596	2.76163	4164255	4164301	164	INTRON	4.22868	5.32402	-0.158148	-0.64356	0.947224	y
Cdc42ep5	chr7	-	4164506	4164573	183		6.60596	2.76163	4164699	4164739	344	UP1k	4.663	4.39684	0.910565	-0.502509	0.671767	y
Cdk14	chr5	-	5380153	5380234	70		22.1189	6.82328	5381127	5381129	1004	UP1k	0.265311	2.76153	3.84226	-6.38145	-1.57001	y
Cdk16	chrX	+	20688985	20689020	4329	INTRON	0.550685	1.43155	20687949	20687986	398	UP1k	3.19631	5.15757	-3.44319	2.53711	1.89251	y
Cdk18	chr1	-	132139654	132139697	302		1.20951	6.195	132133636	132133727	11217	INTRON	0.316432	1.5562	5.21499	-1.93446	-2.11317	y
Cdk2ap2	chr19	+	4097372	4097411	32		10.1412	3.20885	4096925	4096927	500	UP1k	0.528298	5.9114	3.96578	-4.26273	0.877596	y
Cdk2ap2	chr19	+	4096925	4096927	500	UP1k	0.528298	5.9114	4097344	4097350	80	UP1k	30.973	3.04531	-2.64386	5.87351	-0.9539	y
Cdkl2	chr5	-	92042604	92042690	487		5.09649	6.09242	92042971	92043051	271		12.5777	3.63496	-0.845629	1.30329	-0.747966	y
Cdkl2	chr5	-	92042407	92042443	275		0.69415	8.3114	92042971	92043051	271		12.5777	3.63496	-0.0211388	4.17948	-1.19719	y
Cds2	chr2	+	132263186	132263211	245		4.11204	7.20645	132285938	132285940	23		0.519121	3.70432	-3.41308	-2.98571	-0.963151	y
Cds2	chr2	+	132285938	132285940	23		0.519121	3.70432	132263231	132263306	141		17.8648	6.63154	2.61599	5.1049	0.843736	y
Cdsn	chr17	+	35552109	35552176	28		14.1955	7.87585	35551146	35551181	1037	UP1k	1.90915	1.65015	5.21085	-2.89443	-2.2658	y
Cdyl2	chr8	-	116732965	116733095	251		2.97926	6.44056	116733119	116733191	335	UP1k	0.866391	4.18397	0.416474	-1.78186	-0.627535	y
Cdyl2	chr8	-	116732835	116732893	33		1.77615	6.9691	116733119	116733191	335	UP1k	0.866391	4.18397	3.34362	-1.03566	-0.73895	y
Cenpo	chr12	-	4233911	4233943	265		3.67572	6.14463	4234251	4234263	592		1.18654	3.54551	1.1596	-1.63126	-0.796149	y
Cenpo	chr12	-	4233966	4233977	297		2.80667	6.19242	4234251	4234263	592		1.18654	3.54551	0.995134	-1.24209	-0.80935	y
Cep170b	chr12	+	112722302	112722357	80		0.77418	7.64878	112722796	112722818	1843	INTRON	0.814173	4.62423	4.52591	0.0726648	-0.728681	y
Cep63	chr9	-	102626078	102626149	127		3.04157	2.94634	102626216	102626228	236	UP1k	0.351523	5.0318	0.893958	-3.11313	0.781035	y
Cep78	chr19	-	15984953	15985015	100		3.10454	6.25705	15985477	15985501	617	UP1k	1.92774	1.8069	2.62527	-0.687471	-1.79314	y
Cep95	chr11	+	106789243	106789324	106		3.0489	4.70507	106788670	106788672	688	UP1k	2.6997	2.49097	2.69834	-0.175491	-0.920273	y
Cep95	chr11	+	106789243	106789324	106		3.0489	4.70507	106788720	106788722	638	UP1k	2.22653	2.53323	2.58949	-0.45349	-0.893232	y
Chd9	chr8	+	90828825	90828893	339		1.61192	5.1254	90870008	90870095	62380	INTRON	0.291315	1.754	7.52365	-2.46813	-1.57348	y
Chd9	chr8	+	90908565	90908637	23802	INTRON	1.61636	7.20585	90870008	90870095	62380	INTRON	0.291315	1.754	1.39	-2.47209	-2.07836	y
Chd9	chr8	+	90876531	90876629	55796	INTRON	0.346141	7.98681	90870008	90870095	62380	INTRON	0.291315	1.754	0.160922	-0.248778	-2.206	y
Chek1	chr9	-	36726571	36726639	58		23.4563	7.15636	36726149	36726151	290	INTRON	0.274008	4.39297	2.32193	-6.41962	-0.713337	y
Chka	chr19	+	3851795	3851806	271		0.984989	7.47106	3851015	3851017	1060	UP1k	0.25603	1.0871	1.9677	-1.9438	-2.87455	y
Chka	chr19	+	3851828	3851834	245		8.93518	7.34106	3851015	3851017	1060	UP1k	0.25603	1.0871	2.11321	-5.12511	-2.84816	y
Chrdl1	chrX	-	143394245	143394282	510		0.519412	4.7488	143393886	143393953	149		5.82876	8.95313	-1.77518	3.48824	0.921898	y
Cipc	chr12	+	86947006	86947045	219		0.784524	4.39163	86946522	86946525	738	UP1k	0.216856	1.0935	1.75269	-1.85508	-2.09722	y
Cipc	chr12	+	86947325	86947504	5297		13.9915	4.2459	86946522	86946525	738	UP1k	0.216856	1.0935	-2.84348	-6.01166	-2.05346	y
Clasp1	chr1	+	118389428	118389475	351		7.29007	6.90743	118388262	118388332	1498	UP1k	2.88448	0.941751	2.09349	-1.33762	-2.89494	y
Cnot1	chr8	-	95807409	95807517	281		33.2245	8.3669	95808069	95808106	911	UP1k	1.57481	4.4694	1.69688	-4.399	-0.910552	y
Cnot6l	chr5	-	96161460	96161519	27383		0.551608	5.79053	96161756	96161771	61	INTRON	0.877136	3.55266	-8.81026	0.669158	-0.712249	y
Cntrl	chr2	+	35109491	35109529	168		1.83867	6.15718	35109797	35109875	1761	INTRON	1.16048	2.70419	3.38986	-0.663949	-1.21692	y
Col3a1	chr1	+	45311664	45311666	83		0.252156	7.15246	45311553	45311555	194		0.130829	11.1787	1.22487	-0.946639	0.64266	y
Cry2	chr2	-	92434032	92434050	15		1.65863	5.2157	92434453	92434455	432	UP1k	0.454067	1.23509	4.848	-1.86901	-2.11431	y
Cryz	chr3	+	154597144	154597181	132		1.39553	6.17081	154596668	154596720	616		1.20935	3.04017	2.22239	-0.206573	-1.02683	y
Cryzl1	chr16	-	91728771	91728775	224		0.624531	2.67134	91728606	91728630	68		41.5433	5.85096	-1.71989	6.0557	1.15753	y
Cryzl1	chr16	-	91728606	91728630	68		41.5433	5.85096	91729030	91729090	529	UP1k	2.52183	2.55594	2.95966	-4.04207	-1.22563	y
Csf2rb	chr15	+	78326008	78326057	195		0.97599	5.83487	78332175	78332212	3008	INTRON	0.575701	0.644927	3.94726	-0.761546	-3.33112	y
Csnk1g2	chr10	+	80623022	80623033	11425	INTRON	0.447483	3.04346	80622208	80622215	980	UP1k	3.27431	1.11093	-3.54327	2.87129	-1.4155	y
Cspp1	chr1	+	10039763	10039838	5249	INTRON	6.90312	5.61683	10038213	10038217	139	UP1k	1.72764	2.0686	-5.23889	-1.99845	-1.4597	y
Ctsb	chr14	+	63122448	63122521	102		99.5122	7.46247	63130864	63130911	2450	INTRON	1.54653	1.251	4.58614	-6.00777	-2.66477	y
Cxxc5	chr18	+	35830282	35830365	28213	INTRON	1.12337	6.0455	35838940	35838953	19598	INTRON	0.230196	0.947888	-0.525654	-2.28689	-2.86195	y
Cxxc5	chr18	+	35838940	35838953	19598	INTRON	0.230196	0.947888	35829783	35829787	356	UP1k	0.207809	5.22048	-5.78269	-0.147608	2.64237	y
Cyb5d2	chr11	-	72795780	72795863	58		0.96538	2.33142	72796095	72796178	334	UP1k	2.7925	4.16046	2.52572	1.53239	0.853596	y
Cyb5r1	chr1	+	134405988	134406033	45		82.3734	4.49927	134405966	134405968	72	UP1k	2.66399	2.84034	0.678072	-4.95052	-0.667149	y
D2hgdh	chr1	+	93825220	93825299	103		5.14752	5.44978	93825595	93825631	701	INTRON	0.655368	1.0388	2.76677	-2.9735	-2.51748	y
Dagla	chr19	-	10304845	10304979	124		5.21071	5.39687	10290703	10290719	19131	INTRON	0.685025	0.946835	7.26943	-2.92725	-2.55202	y
Dbil5	chr11	+	76217585	76217626	169		4.40938	4.53018	76216882	76216903	902	UP1k	0.238447	2.0207	2.4161	-4.20884	-1.18265	y
Dbil5	chr11	+	76217646	76217673	142		0.605967	4.17342	76216882	76216903	902	UP1k	0.238447	2.0207	2.66724	-1.34557	-1.04837	y
Dbp	chr7	+	45705216	45705280	381		2.45318	5.38275	45704406	45704474	1204	UP1k	0.730405	1.54917	1.65997	-1.74788	-1.84471	y
Dchs1	chr7	-	105778563	105778644	5359	INTRON	2.96764	0.879229	105778272	105778377	5118	INTRON	4.88241	2.33097	-0.0663837	0.718277	1.40687	y
Dcun1d3	chr7	-	119895682	119895766	262		9.23891	4.9619	119896124	119896203	703	UP1k	1.68586	2.40037	1.42396	-2.45424	-1.05338	y
Ddr1	chr17	-	35700500	35700573	6678		1.09203	6.14665	35701335	35701400	7497	INTRON	0.562816	1.38241	0.166897	-0.956283	-2.19165	y
Ddr1	chr17	-	35701989	35702033	8157		0.992148	6.64451	35701335	35701400	7497	INTRON	0.562816	1.38241	-0.121725	-0.817893	-2.32252	y
Ddr1	chr17	-	35701335	35701400	7497	INTRON	0.562816	1.38241	35697726	35697746	3871	INTRON	0.385175	5.71366	-0.953607	-0.54715	2.1038	y
Ddr1	chr17	-	35701335	35701400	7497	INTRON	0.562816	1.38241	35697675	35697677	3802	INTRON	0.240252	4.89846	-0.979555	-1.22812	1.81889	y
Ddr1	chr17	-	35701335	35701400	7497	INTRON	0.562816	1.38241	35702058	35702066	8185	INTRON	0.178535	7.82001	0.126669	-1.65645	2.55738	y
Ddx39	chr8	+	83715194	83715198	144		1.01583	7.22006	83715509	83715532	3867	INTRON	0.549718	2.43329	4.74707	-0.885893	-1.61515	y
Ddx39	chr8	+	83715220	83715315	75		19.0048	6.82676	83715509	83715532	3867	INTRON	0.549718	2.43329	5.68818	-5.11153	-1.54373	y
Ddx39b	chr17	+	35241764	35241831	181		90.4705	6.89409	35242180	35242184	1058	INTRON	6.28048	1.17415	2.54728	-3.8485	-2.55935	y
Ddx39b	chr17	+	35242180	35242184	1058	INTRON	6.28048	1.17415	35241733	35241735	246	UP1k	1.36952	5.76365	-2.10461	-2.1972	2.3002	y
Ddx42	chr11	+	106217044	106217059	127		3.21264	7.51799	106216522	106216558	651	UP1k	2.24943	1.25663	2.35783	-0.514202	-2.62784	y
Ddx42	chr11	+	106217044	106217059	127		3.21264	7.51799	106216432	106216497	723	UP1k	6.53191	2.56804	2.50917	1.02375	-1.56114	y
Ddx42	chr11	+	106216933	106217016	227		57.4167	8.10116	106216522	106216558	651	UP1k	2.24943	1.25663	1.51997	-4.67384	-2.73377	y
Ddx42	chr11	+	106216933	106217016	227		57.4167	8.10116	106216432	106216497	723	UP1k	6.53191	2.56804	1.6713	-3.13589	-1.66706	y
Ddx42	chr11	+	106216522	106216558	651	UP1k	2.24943	1.25663	106216432	106216497	723	UP1k	6.53191	2.56804	0.151338	1.53795	1.0667	y
Dedd2	chr7	-	25219832	25219873	110		1.4805	4.97627	25220629	25220648	907	UP1k	0.221951	1.91647	3.0436	-2.73777	-1.43856	y
Dedd2	chr7	-	25219894	25219914	181	UP1k	0.335751	6.13225	25220629	25220648	907	UP1k	0.221951	1.91647	2.32511	-0.597153	-1.73364	y
Det1	chr7	-	78847161	78847268	126		12.7252	3.97124	78846969	78846994	2734	INTRON	0.575428	1.23506	4.43952	-4.46691	-1.79108	y
Dgcr8	chr16	-	18288922	18288930	4514	INTRON	0.286168	1.68519	18289182	18289260	385	UP1k	4.05735	8.25279	-3.55148	3.8256	2.35535	y
Dhcr7	chr7	+	143830238	143830267	30		19.3436	5.61347	143823080	143823097	592	UP1k	0.400609	2.60524	4.30256	-5.59352	-1.25222	y
Dhcr7	chr7	+	143830182	143830217	59		12.1016	6.61318	143823080	143823097	592	UP1k	0.400609	2.60524	3.32681	-4.91686	-1.48847	y
Dhrs3	chr4	+	144893130	144893137	379		0.172599	6.82889	144892788	144892792	724	UP1k	0.222798	3.08974	0.933792	0.368312	-1.1702	y
Dhrs3	chr4	+	144892507	144892583	967	UP1k	1.17965	6.08319	144892788	144892792	724	UP1k	0.222798	3.08974	-0.417526	-2.40455	-1.00384	y
Dis3l	chr9	-	64341116	64341191	26		3.20723	7.3733	64341297	64341310	176	UP1k	1.8556	4.19485	2.75899	-0.789438	-0.808791	y
Dlk2	chr17	+	46298038	46298079	56		2.1661	3.61108	46298283	46298299	327	INTRON	1.23335	7.23546	2.54579	-0.812523	1.01314	y
Dlk2	chr17	+	46297856	46297938	204		14.5155	4.37213	46298283	46298299	327	INTRON	1.23335	7.23546	0.680721	-3.55694	0.72548	y
Dnaja1	chr4	+	40722529	40722542	112		464.159	8.39724	40722599	40722601	44		6.65775	5.20816	-1.34792	-6.12344	-0.690825	y
Dnajc4	chr19	-	6992577	6992610	331	UP1k	11.0579	2.13691	6992446	6992522	247	UP1k	4.81156	4.92797	-0.42232	-1.2005	1.20722	y
Dnal4	chr15	-	79774382	79774473	209		32.1756	4.37235	79770629	79770744	5762	INTRON	0.742527	1.25324	4.78499	-5.43738	-1.87629	y
Dnase1l1	chrX	-	74281719	74281723	312		0.411244	4.06917	74282636	74282663	1229	UP1k	0.601177	1.33135	1.97787	0.547795	-1.6495	y
Dnase1l1	chrX	-	74281609	74281652	220		11.9431	4.67032	74282636	74282663	1229	UP1k	0.601177	1.33135	2.48191	-4.31224	-1.85979	y
Dnlz	chr2	-	26352076	26352115	90		19.8182	2.60581	26352011	26352052	19		11.9419	4.63781	-2.24393	-0.7308	0.831656	y
Dock9	chr14	-	121797671	121797700	77		0.453136	7.88862	121798557	121798626	984	UP1k	0.94756	1.8966	3.67573	1.06427	-2.09915	y
Dok1	chr6	-	83033429	83033479	39		44.4365	5.7278	83034084	83034086	656	UP1k	0.583154	1.80909	4.07215	-6.25172	-1.70592	y
Dpagt1	chr9	+	44326975	44327065	46		3.50969	4.98059	44326539	44326562	477	UP1k	1.41751	3.06183	3.37428	-1.30799	-0.709841	y
Dpagt1	chr9	+	44326913	44326938	108		1.37332	5.53404	44326539	44326562	477	UP1k	1.41751	3.06183	2.14296	0.0456892	-0.859522	y
Dpagt1	chr9	+	44326796	44326892	185		12.3012	6.10466	44326539	44326562	477	UP1k	1.41751	3.06183	1.36646	-3.11737	-1.00413	y
Dtl	chr1	-	191575497	191575523	114		8.86562	7.86744	191575990	191575995	592	UP1k	1.55879	2.39827	2.37656	-2.50779	-1.72431	y
Dtl	chr1	-	191575990	191575995	592	UP1k	1.55879	2.39827	191575543	191575545	145	UP1k	1.1249	7.53313	-2.02954	-0.470634	1.66264	y
Dtx3l	chr16	-	35938882	35938983	77		24.1796	7.79403	35939704	35939776	882	UP1k	3.92616	1.62334	3.51785	-2.6226	-2.26748	y
Dtx3l	chr16	-	35939704	35939776	882	UP1k	3.92616	1.62334	35939058	35939071	191	UP1k	0.560821	6.99746	-2.20721	-2.80751	2.10092	y
Dusp10	chr1	+	184034458	184034465	149		24.998	5.28609	184033656	184033679	930	UP1k	0.815441	2.15748	2.64192	-4.93809	-1.32737	y
Dusp10	chr1	+	184034430	184034432	177	UP1k	1.03885	5.35103	184033656	184033679	930	UP1k	0.815441	2.15748	2.39348	-0.34933	-1.33898	y
Dusp10	chr1	+	184033656	184033679	930	UP1k	0.815441	2.15748	184034379	184034381	228	UP1k	0.282015	5.14222	-2.0282	-1.53181	1.28266	y
Dusp14	chr11	-	84068334	84068392	252		38.6489	6.32916	84069225	84069278	969	UP1k	1.47641	3.8288	1.94307	-4.71026	-0.727328	y
Dusp14	chr11	-	84067041	84067093	16341	INTRON	5.76585	6.32547	84069225	84069278	969	UP1k	1.47641	3.8288	-4.07586	-1.96544	-0.725068	y
Dusp14	chr11	-	84069225	84069278	969	UP1k	1.47641	3.8288	84068561	84068644	280	UP1k	7.26649	6.45145	-1.79107	2.29917	0.754015	y
E2f1	chr2	-	154569362	154569408	201		3.64345	6.66379	154569172	154569203	11		0.534409	4.21695	-4.19162	-2.76929	-0.666478	y
Eaf2	chr16	-	36828219	36828310	109		4.22249	5.19282	36874808	36874855	46687		1.62332	0.590654	8.74255	-1.37915	-3.20109	y
Eaf2	chr16	-	36828219	36828310	109		4.22249	5.19282	36874877	36874928	46734	UP1k	1.08526	0.702891	8.744	-1.96005	-3.04352	y
Ebag9	chr15	+	44619192	44619238	728	UP1k	1.81539	4.72937	44619536	44619637	366	UP1k	12.6277	2.80524	-0.992095	2.79824	-0.743239	y
Ech1	chr7	+	28825263	28825356	53		39.723	5.67246	28824609	28824611	751	UP1k	0.607164	2.33517	3.82475	-6.03175	-1.30013	y
Ech1	chr7	+	28825263	28825356	53		39.723	5.67246	28825209	28825211	151	UP1k	0.467897	2.04665	1.51048	-6.40764	-1.48241	y
Eef1g	chr19	+	8967188	8967194	20		587.418	3.83377	8967156	8967164	50		31.2758	7.45903	1.32193	-4.23127	0.959982	y
Eef1g	chr19	+	8967188	8967194	20		587.418	3.83377	8967083	8967089	130		15.2686	6.98311	2.70044	-5.26575	0.865036	y
Eef1g	chr19	+	8967188	8967194	20		587.418	3.83377	8967035	8967037	178	UP1k	7.36078	8.04387	3.15381	-6.31839	1.06962	y
Efcab2	chr1	+	178405979	178406100	63		6.35463	2.66348	178405753	178405795	336	UP1k	1.38168	1.38866	2.41504	-2.20139	-0.94339	y
Efcab2	chr1	+	178405979	178406100	63		6.35463	2.66348	178405678	178405717	420	UP1k	0.36693	0.80999	2.73697	-4.11423	-1.85697	y
Elf1	chr14	+	79515638	79515699	324		4.20393	8.33915	79481167	79481178	34821	UP1k	1.02728	5.11372	6.74782	-2.03291	-0.712121	y
Elf4	chrX	-	48463118	48463180	280		3.09948	3.13797	48454319	48454321	30172	INTRON	0.409295	6.9236	6.75164	-2.92081	1.14357	y
Elf4	chrX	-	48463118	48463180	280		3.09948	3.13797	48453783	48453809	29645	INTRON	0.393557	6.79695	6.72622	-2.97738	1.09995	y
Elk3	chr10	-	93310836	93310878	107		24.6921	4.97182	93310114	93310122	25144	INTRON	0.790266	2.50241	7.87646	-4.96557	-1.00307	y
Elk3	chr10	-	93310114	93310122	25144	INTRON	0.790266	2.50241	93309764	93309805	24793	INTRON	0.624996	4.53028	-0.0202813	-0.338493	0.863715	y
Elovl1	chr4	+	118428076	118428190	107		55.6802	6.23264	118428396	118428434	1422	INTRON	0.926708	1.9098	3.73224	-5.90891	-1.73104	y
Emx2	chr19	+	59458653	59458689	530	UP1k	1.28017	2.34666	59458117	59458142	1090	UP1k	0.247146	5.45642	1.04026	-2.3729	1.20033	y
Endov	chr11	+	119491345	119491399	30		1.83876	4.96166	119491636	119491673	305		0.614341	2.04275	3.34577	-1.58162	-1.30129	y
Enkur	chr2	-	21205361	21205365	216		0.184098	6.90606	21205604	21205638	473	UP1k	0.401786	0.637498	1.13081	1.12595	-3.49018	y
Epb4.1l1	chr2	+	156475492	156475552	471		1.56882	5.42281	156475919	156475925	96		0.527578	3.21325	-2.29462	-1.57223	-0.763404	y
Epb4.1l1	chr2	+	156475492	156475552	471		1.56882	5.42281	156474337	156474351	1682	INTRON	0.746041	0.373872	1.83638	-1.07236	-3.97509	y
Epb4.1l1	chr2	+	156475492	156475552	471		1.56882	5.42281	156474375	156474421	1642	INTRON	0.669141	0.5987	1.80166	-1.2293	-3.55373	y
Epb4.1l1	chr2	+	156475492	156475552	471		1.56882	5.42281	156456595	156456654	19409	INTRON	0.490999	1.06611	5.36485	-1.67589	-2.41534	y
Epb4.1l1	chr2	+	156475919	156475925	96		0.527578	3.21325	156475849	156475866	166		14.7283	5.14529	0.790077	4.80306	0.691835	y
Epb4.1l1	chr2	+	156475919	156475925	96		0.527578	3.21325	156474337	156474351	1682	INTRON	0.746041	0.373872	4.131	0.49987	-3.21168	y
Epb4.1l1	chr2	+	156475919	156475925	96		0.527578	3.21325	156474375	156474421	1642	INTRON	0.669141	0.5987	4.09628	0.342925	-2.79032	y
Epb4.1l1	chr2	+	156475849	156475866	166		14.7283	5.14529	156474337	156474351	1682	INTRON	0.746041	0.373872	3.34092	-4.30319	-3.90352	y
Epb4.1l1	chr2	+	156475849	156475866	166		14.7283	5.14529	156474375	156474421	1642	INTRON	0.669141	0.5987	3.3062	-4.46013	-3.48216	y
Epb4.1l1	chr2	+	156475849	156475866	166		14.7283	5.14529	156456595	156456654	19409	INTRON	0.490999	1.06611	6.8694	-4.90672	-2.34377	y
Epb4.1l1	chr2	+	156474337	156474351	1682	INTRON	0.746041	0.373872	156484780	156484821	9111	INTRON	0.501078	3.82423	2.43743	-0.574219	3.46049	y
Epb4.1l1	chr2	+	156474375	156474421	1642	INTRON	0.669141	0.5987	156484780	156484821	9111	INTRON	0.501078	3.82423	2.47216	-0.417274	3.03913	y
Epb4.1l1	chr2	+	156456595	156456654	19409	INTRON	0.490999	1.06611	156484780	156484821	9111	INTRON	0.501078	3.82423	-1.09104	0.0293144	1.90074	y
Ephx1	chr1	-	181016909	181016938	14946	INTRON	0.901891	0.678988	181017499	181017563	90	UP1k	46.147	8.16173	-7.37562	5.67714	3.74042	y
Ercc1	chr7	+	19345564	19345614	9		4.56302	4.61425	19345507	19345519	102	INTRON	1.40486	2.59006	3.5025	-1.69956	-0.846606	y
Ercc1	chr7	+	19345193	19345195	10		0.357392	4.96709	19345507	19345519	102	INTRON	1.40486	2.59006	3.3505	1.97485	-0.94069	y
Ercc1	chr7	+	19345081	19345121	112		11.6845	5.89874	19345507	19345519	102	INTRON	1.40486	2.59006	-0.13493	-3.0561	-1.20125	y
Ercc1	chr7	+	19345507	19345519	102	INTRON	1.40486	2.59006	19345053	19345055	150	UP1k	0.360142	6.82186	0.556393	-1.96379	1.40231	y
Etfb	chr7	+	43444069	43444136	19		135.531	5.73681	43443560	43443641	510	UP1k	5.97979	1.11761	4.74643	-4.50238	-2.36486	y
Etfdh	chr3	-	79628673	79628769	186		22.3403	6.45414	79628850	79628887	316	UP1k	1.85788	4.15686	0.764622	-3.58792	-0.637803	y
Ets2	chr16	+	95702453	95702464	190		38.2391	8.06621	95701932	95701936	712	UP1k	0.87043	2.23932	1.90588	-5.45718	-1.88395	y
Ets2	chr16	+	95702401	95702428	225		6.25661	8.20369	95701932	95701936	712	UP1k	0.87043	2.23932	1.66195	-2.84558	-1.909	y
Eva1a	chr6	+	82041649	82041692	313		2.21143	5.24583	82041873	82041885	105		0.445591	3.11969	-1.57577	-2.31119	-0.752592	y
Fam110b	chr4	+	5722642	5722680	7294	INTRON	0.38873	4.42475	5644089	5644114	711	UP1k	0.239387	6.76765	-3.35879	-0.699423	0.61757	y
Fam111a	chr19	+	12573500	12573536	261		59.0464	6.3864	12574266	12574446	2896	INTRON	3.22835	1.54315	3.47194	-4.19298	-2.06751	y
Fam134b	chr15	+	25843297	25843336	46		1.82767	6.40623	25933550	25933557	7341		0.389532	3.71323	7.3182	-2.23019	-0.797156	y
Fam134b	chr15	+	25843297	25843336	46		1.82767	6.40623	25933072	25933116	7806	UP1k	0.48894	1.58466	7.40681	-1.90228	-2.10687	y
Fam154b	chr7	-	82648478	82648563	104		2.34418	2.65982	82649225	82649253	803	UP1k	0.809417	0.542695	2.94882	-1.53413	-2.41877	y
Fam212b	chr3	+	105705375	105705476	10926		1.05981	3.96159	105704908	105704967	11423	UP1k	2.42187	1.93621	0.0641763	1.19231	-1.0373	y
Fam212b	chr3	+	105704625	105704695	103		10.1037	4.67515	105704908	105704967	11423	UP1k	2.42187	1.93621	6.79315	-2.06069	-1.28168	y
Fam60a	chr6	-	148946373	148946477	169		40.2201	5.95414	148944752	148944835	11637	INTRON	3.28613	3.32717	6.10555	-3.61346	-0.842079	y
Fam60a	chr6	-	148944752	148944835	11637	INTRON	3.28613	3.32717	148946938	148946940	668	UP1k	1.36633	6.11805	-4.12273	-1.26608	0.881005	y
Fam63a	chr3	+	95283447	95283503	446		3.35438	6.81755	95281925	95281937	1516	UP1k	0.356047	2.55452	1.76515	-3.23591	-1.48079	y
Fam63a	chr3	+	95283266	95283292	642		3.33443	8.33621	95286719	95286776	406	INTRON	8.26547	5.23131	-0.661094	1.30966	-0.672268	y
Fam63a	chr3	+	95283266	95283292	642		3.33443	8.33621	95281925	95281937	1516	UP1k	0.356047	2.55452	1.23962	-3.2273	-1.77586	y
Fam63a	chr3	+	95283168	95283220	715		2.26028	8.43928	95286719	95286776	406	INTRON	8.26547	5.23131	-0.816464	1.87059	-0.690933	y
Fam63a	chr3	+	95283168	95283220	715		2.26028	8.43928	95281925	95281937	1516	UP1k	0.356047	2.55452	1.08425	-2.66636	-1.79453	y
Fam63a	chr3	+	95283089	95283098	831		1.21931	6.06491	95281925	95281937	1516	UP1k	0.356047	2.55452	0.867349	-1.77593	-1.31705	y
Fam63a	chr3	+	95283327	95283333	601		0.74851	7.33271	95281925	95281937	1516	UP1k	0.356047	2.55452	1.33483	-1.07196	-1.58385	y
Fam69a	chr5	-	107987010	107987051	33		23.7727	4.85695	107987843	107987881	877	UP1k	0.364023	1.44679	4.73204	-6.02913	-1.82207	y
Fam76b	chr9	+	13827819	13827823	152		0.761798	4.76641	13827160	13827197	802	UP1k	4.20069	2.04396	2.39953	2.46315	-1.21558	y
Fam76b	chr9	+	13827872	13827893	102		0.433123	4.98299	13827160	13827197	802	UP1k	4.20069	2.04396	2.97503	3.27778	-1.27862	y
Fam76b	chr9	+	13827707	13827799	240		15.5571	5.23839	13827160	13827197	802	UP1k	4.20069	2.04396	1.74057	-1.88887	-1.35879	y
Fam96a	chr9	+	66126739	66126826	87		54.1728	2.01062	66126659	66126717	132		44.9727	3.20952	0.601451	-0.268519	0.674737	y
Fbxw4	chr19	-	45660378	45660387	358	UP1k	0.996137	2.52146	45660441	45660521	457	UP1k	66.8118	4.13199	0.352235	6.06761	0.719873	y
Fchsd2	chr7	+	101108892	101108900	125		0.241935	7.50504	101108139	101108159	865	UP1k	0.498236	3.45259	2.79077	1.04221	-1.09076	y
Fchsd2	chr7	+	101108740	101108805	215		11.4691	6.92243	101108139	101108159	865	UP1k	0.498236	3.45259	2.00836	-4.52478	-1.01522	y
Fcna	chr2	-	25627941	25627978	136		0.812092	6.55947	25628375	25628400	547	UP1k	1.52357	3.67883	2.00793	0.907745	-0.839634	y
Fem1a	chr17	+	56256805	56256829	100		2.62384	5.67634	56256107	56256132	795	UP1k	1.08555	1.15492	2.99095	-1.27326	-2.33547	y
Fgf10	chr13	+	118715017	118715022	366		0.437479	3.55932	118714661	118714694	721	UP1k	4.53303	5.68825	0.978156	3.37319	0.685026	y
Fgf10	chr13	+	118715017	118715022	366		0.437479	3.55932	118714608	118714629	757	UP1k	3.02622	5.81102	1.04845	2.79023	0.715628	y
Fgf21	chr7	-	45615476	45615491	182		2.71934	5.98451	45616291	45616310	995	UP1k	0.351774	1.92493	2.45076	-2.95054	-1.85804	y
Filip1l	chr16	+	57549236	57549269	215		1.20686	6.41868	57427820	57427859	78782	INTRON	0.358136	1.09244	8.51739	-1.75268	-2.55219	y
Filip1l	chr16	+	57549236	57549269	215		1.20686	6.41868	57391452	57391485	115150	INTRON	0.0771396	1.48673	9.06496	-3.96765	-2.2707	y
Filip1l	chr16	+	57427820	57427859	78782	INTRON	0.358136	1.09244	57391516	57391534	115075	INTRON	0.158102	3.7961	0.546636	-1.17965	1.86714	y
Fkbp10	chr11	+	100415700	100415759	28		46.0384	8.14722	100414979	100414986	798	UP1k	1.741	3.0664	4.83289	-4.72485	-1.41501	y
Flnc	chr6	+	29433227	29433231	228		0.998843	6.06725	29433176	29433180	282		0.31977	10.3049	0.306661	-1.64322	0.763562	y
Flnc	chr6	+	29433176	29433180	282		0.31977	10.3049	29433254	29433258	202		20.06	5.70205	-0.48134	5.97114	-0.854902	y
Foxo3	chr10	-	42276677	42276730	280		9.61984	8.24871	42277595	42277616	1191	UP1k	0.299879	1.5827	2.08867	-5.00356	-2.46095	y
Foxo3	chr10	-	42275631	42275638	203	INTRON	1.68578	9.48804	42277595	42277616	1191	UP1k	0.299879	1.5827	2.55262	-2.49097	-2.66636	y
Foxo3	chr10	-	42276755	42276757	340	UP1k	0.326535	7.56715	42277595	42277616	1191	UP1k	0.299879	1.5827	1.80857	-0.122858	-2.33902	y
Furin	chr7	-	80405428	80405444	3058		0.443684	3.88711	80401499	80401507	2731	INTRON	0.443394	6.4587	-0.163159	-0.00094328	0.760428	y
Gadd45gip1	chr8	+	84832258	84832287	10		12.9873	5.10954	84831674	84831715	594	UP1k	5.75601	3.35799	5.89239	-1.17396	-0.606347	y
Galc	chr12	-	98259282	98259397	25		5.68261	7.70747	98259424	98259443	100	UP1k	0.744327	3.78072	2	-2.93254	-1.03091	y
Gata3	chr2	-	9878584	9878660	610		2.66176	5.76042	9879570	9879612	1568	UP1k	0.435744	1.02079	1.36204	-2.61083	-2.60033	y
Get4	chr5	+	139252406	139252441	42		5.61291	4.29407	139252724	139252796	9706	UP1k	2.66001	2.42458	7.85234	-1.07732	-0.841628	y
Gfod2	chr8	-	105758577	105758666	241		8.06386	5.15127	105750686	105750805	22455	INTRON	0.758361	1.95979	6.54186	-3.41051	-1.64621	y
Ggta1	chr2	-	35461240	35461298	269		2.78054	6.13017	35462204	35462268	1276	UP1k	0.684577	0.858819	2.24595	-2.02208	-2.87474	y
Ggta1	chr2	-	35461389	35461403	400		0.341197	6.94455	35462204	35462268	1276	UP1k	0.684577	0.858819	1.67356	1.00461	-3.05053	y
Ggta1	chr2	-	35462204	35462268	1276	UP1k	0.684577	0.858819	35462397	35462414	1421	UP1k	0.531687	6.46465	0.155278	-0.364634	2.95135	y
Ghitm	chr14	-	37135214	37135332	113		278.244	7.60556	37135133	37135140	1370		5.28992	4.20768	3.59978	-5.71696	-0.853742	y
Gid4	chr11	+	60417251	60417311	377		11.1241	1.0513	60417555	60417619	73		14.6139	3.7497	-2.3686	0.393657	1.84644	y
Gja1	chr10	+	56377440	56377449	89		7.8504	7.77056	56379157	56379185	8362	INTRON	0.223007	1.33297	6.5539	-5.1376	-2.69187	y
Gja1	chr10	+	56377318	56377361	201		6.97333	8.81196	56379157	56379185	8362	INTRON	0.223007	1.33297	5.37858	-4.96669	-2.87337	y
Gja1	chr10	+	56377389	56377419	114		5.15192	8.37576	56379157	56379185	8362	INTRON	0.223007	1.33297	6.19674	-4.52995	-2.80063	y
Gli2	chr1	-	119053577	119053636	332		2.97899	4.19726	119053355	119053446	135		29.4954	1.65786	-1.29822	3.30759	-1.33474	y
Gli2	chr1	-	119053355	119053446	135		29.4954	1.65786	119053488	119053553	278		7.83922	3.53522	1.04213	-1.91171	1.09174	y
Gm1045	chr5	+	91987434	91987478	56		4.7748	3.37616	91987391	91987393	103	UP1k	0.103036	5.61231	0.879146	-5.53422	0.733829	y
Gmeb2	chr2	-	181287942	181288030	134		10.8675	6.26455	181287699	181287726	9644	INTRON	1.79092	1.75761	6.16933	-2.60125	-1.86693	y
Gmeb2	chr2	-	181287942	181288030	134		10.8675	6.26455	181287611	181287679	9564	INTRON	5.65001	1.3883	6.15731	-0.943694	-2.19858	y
Gmppa	chr1	+	75436006	75436008	26		0.54863	3.52596	75435941	75435986	60		18.9486	6.24186	1.20645	5.11011	0.832109	y
Gnb2l1	chr11	+	48800352	48800360	105		1099.2	3.14376	48800325	48800330	138	UP1k	69.8694	6.76437	0.394279	-3.97564	1.10526	y
Gng7	chr10	-	81014885	81014947	16951		13.6573	4.3091	80955431	80955484	2541	INTRON	0.362012	0.620292	-2.7379	-5.23749	-2.87543	y
Gng7	chr10	-	81014885	81014947	16951		13.6573	4.3091	80967417	80967440	14521	INTRON	0.263941	1.2063	-0.22323	-5.69331	-1.91666	y
Gng7	chr10	-	80955779	80955843	2922	INTRON	1.32772	3.59627	80955431	80955484	2541	INTRON	0.362012	0.620292	-0.20156	-1.87484	-2.61037	y
Gng7	chr10	-	80955779	80955843	2922	INTRON	1.32772	3.59627	80967417	80967440	14521	INTRON	0.263941	1.2063	2.31311	-2.33066	-1.65161	y
Gng7	chr10	-	80955431	80955484	2541	INTRON	0.362012	0.620292	80955178	80955256	2293	INTRON	0.423902	3.44032	-0.14816	0.227695	2.51131	y
Gng7	chr10	-	80955178	80955256	2293	INTRON	0.423902	3.44032	80967417	80967440	14521	INTRON	0.263941	1.2063	2.66283	-0.683515	-1.55254	y
Gng8	chr7	+	16892249	16892270	151		4.2107	2.21698	16891760	16891853	660		2.57373	3.79271	2.12792	-0.710197	0.77674	y
Gng8	chr7	+	16892207	16892222	212		2.81481	1.67287	16891760	16891853	660		2.57373	3.79271	1.6384	-0.129178	1.18832	y
Gng8	chr7	+	16892207	16892222	212		2.81481	1.67287	16892461	16892477	51		0.402161	3.49234	-2.0555	-2.80719	1.00622	y
Gng8	chr7	+	16891760	16891853	660		2.57373	3.79271	16892290	16892309	112		5.61569	2.09391	-2.55897	1.1256	-0.857355	y
Gng8	chr7	+	16891760	16891853	660		2.57373	3.79271	16893086	16893152	1831	INTRON	2.23447	2.05888	1.47209	-0.203927	-0.88695	y
Gng8	chr7	+	16892461	16892477	51		0.402161	3.49234	16892611	16892646	2310	INTRON	0.285162	1.606	5.50125	-0.49599	-1.2055	y
Golga3	chr5	+	110176842	110176943	220		4.33365	7.43424	110176811	110176818	283		0.434882	1.62252	0.363299	-3.31689	-2.25078	y
Gpbp1l1	chr4	+	116557123	116557129	1773	UP1k	2.60424	2.39111	116557674	116557717	1188	UP1k	28.7153	3.81613	-0.577658	3.46289	0.676309	y
Gpr146	chr5	+	139380634	139380702	11747		4.09648	4.37158	139389898	139389948	2546		0.427449	2.2296	-2.20599	-3.26056	-0.997994	y
Gsk3b	chr16	+	38089557	38089559	968		0.209045	8.49805	38088438	38088449	2077	UP1k	0.319017	3.74161	1.10142	0.609817	-1.22358	y
Gsk3b	chr16	+	38089085	38089087	1440		0.180879	8.63322	38088438	38088449	2077	UP1k	0.319017	3.74161	0.528432	0.818608	-1.25257	y
Gsk3b	chr16	+	38089468	38089528	1001		14.6273	7.1424	38088438	38088449	2077	UP1k	0.319017	3.74161	1.05306	-5.51889	-0.982985	y
Gsto2	chr19	+	47869682	47869759	278		2.44732	1.83786	47865926	47865928	4065		0.159165	5.124	3.8701	-3.94261	1.47591	y
Gsto2	chr19	+	47869682	47869759	278		2.44732	1.83786	47869805	47869894	590	INTRON	2.01449	4.64119	1.08563	-0.280787	1.34732	y
Gsto2	chr19	+	47865801	47865831	4170		0.357364	1.38335	47865926	47865928	4065		0.159165	5.124	-0.036792	-1.16687	2.01307	y
Gsto2	chr19	+	47865801	47865831	4170		0.357364	1.38335	47869805	47869894	590	INTRON	2.01449	4.64119	-2.82126	2.49495	1.88448	y
Gtf2a1	chr12	-	91590474	91590510	930		0.650764	4.06768	91589587	91589610	42		0.421805	8.04921	-4.46877	-0.625558	0.988328	y
Gtf2a1	chr12	-	91590474	91590510	930		0.650764	4.06768	91590039	91590053	478	INTRON	3.60242	7.15394	-0.96022	2.46876	0.817328	y
Gtf2a1	chr12	-	91590474	91590510	930		0.650764	4.06768	91590895	91590946	1368	UP1k	0.389928	1.21775	0.556766	-0.738926	-1.82874	y
Gtf2a1	chr12	-	91589587	91589610	42		0.421805	8.04921	91588352	91588375	1650	INTRON	0.660161	3.03327	5.29593	0.646241	-1.44249	y
Gtf2a1	chr12	-	91589587	91589610	42		0.421805	8.04921	91589957	91589964	398	INTRON	6.36528	3.304	3.24431	3.91558	-1.28621	y
Gtf2a1	chr12	-	91589587	91589610	42		0.421805	8.04921	91590895	91590946	1368	UP1k	0.389928	1.21775	5.02554	-0.113368	-2.81707	y
Gtf2a1	chr12	-	91590039	91590053	478	INTRON	3.60242	7.15394	91588352	91588375	1650	INTRON	0.660161	3.03327	1.78738	-2.44808	-1.2715	y
Gtf2a1	chr12	-	91590039	91590053	478	INTRON	3.60242	7.15394	91589957	91589964	398	INTRON	6.36528	3.304	-0.264242	0.821258	-1.11521	y
Gtf2a1	chr12	-	91590039	91590053	478	INTRON	3.60242	7.15394	91590895	91590946	1368	UP1k	0.389928	1.21775	1.51699	-3.20769	-2.64607	y
Gtf2a1	chr12	-	91589987	91590012	428	INTRON	2.30695	5.96309	91588352	91588375	1650	INTRON	0.660161	3.03327	1.94678	-1.8051	-1.003	y
Gtf2a1	chr12	-	91589987	91590012	428	INTRON	2.30695	5.96309	91589957	91589964	398	INTRON	6.36528	3.304	-0.104842	1.46424	-0.846715	y
Gtf2a1	chr12	-	91589987	91590012	428	INTRON	2.30695	5.96309	91590895	91590946	1368	UP1k	0.389928	1.21775	1.67639	-2.56471	-2.37757	y
Gtf2i	chr5	-	134314681	134314740	349		3.79886	9.0194	134313465	134313538	17878	INTRON	0.6551	1.92629	5.67881	-2.53578	-2.25993	y
Gtf2i	chr5	-	134314681	134314740	349		3.79886	9.0194	134314006	134314012	18401	INTRON	0.142578	3.59907	5.72041	-4.73574	-1.36711	y
Gtf2i	chr5	-	134314521	134314588	189		3.52762	7.50456	134313465	134313538	17878	INTRON	0.6551	1.92629	6.56366	-2.42891	-1.99313	y
Gtf2i	chr5	-	134314463	134314497	118		1.95074	7.89276	134313465	134313538	17878	INTRON	0.6551	1.92629	7.24325	-1.57424	-2.06798	y
Gtf2i	chr5	-	134314463	134314497	118		1.95074	7.89276	134314006	134314012	18401	INTRON	0.142578	3.59907	7.28485	-3.7742	-1.17515	y
Gtpbp2	chr17	+	46161090	46161163	30		6.81657	5.09884	46160347	46160392	758	UP1k	0.620972	0.877021	4.65916	-3.45645	-2.61906	y
Gtpbp2	chr17	+	46163180	46163182	380	INTRON	0.169209	4.27976	46160347	46160392	758	UP1k	0.620972	0.877021	0.996198	1.87572	-2.35251	y
Gtpbp3	chr8	+	71488698	71488773	61		7.5818	5.68758	71487882	71487890	903	UP1k	0.647844	3.1184	3.88784	-3.54882	-0.892125	y
Gucd1	chr10	-	75517281	75517378	135		4.52205	3.57367	75517257	75517259	63		0.36498	2.07005	-1.09954	-3.63109	-0.80578	y
Gucd1	chr10	-	75517257	75517259	63		0.36498	2.07005	75517886	75517888	692	UP1k	0.519542	3.90583	3.45735	0.509421	0.93617	y
Gusb	chr5	-	130002820	130002890	14		41.705	5.73253	130002991	130003009	193	UP1k	1.25013	3.79691	3.7851	-5.06007	-0.598634	y
Hdac7	chr15	-	97831542	97831573	177		3.74526	5.57129	97837009	97837116	5691	INTRON	1.22103	0.780337	5.00686	-1.61697	-2.92801	y
Hdac7	chr15	-	97831542	97831573	177		3.74526	5.57129	97832303	97832324	937	INTRON	0.757166	1.50701	2.4043	-2.30638	-1.91028	y
Hdac7	chr15	-	97831542	97831573	177		3.74526	5.57129	97837591	97837658	6248	INTRON	0.652734	1.37063	5.14157	-2.5205	-2.15294	y
Hdac7	chr15	-	97831452	97831518	102		42.2099	4.72578	97837009	97837116	5691	INTRON	1.22103	0.780337	5.80204	-5.11141	-2.69162	y
Hdac7	chr15	-	97831452	97831518	102		42.2099	4.72578	97832303	97832324	937	INTRON	0.757166	1.50701	3.19948	-5.80083	-1.67388	y
Hdac7	chr15	-	97831452	97831518	102		42.2099	4.72578	97837591	97837658	6248	INTRON	0.652734	1.37063	5.93675	-6.01494	-1.91655	y
Hdgf	chr3	+	87906534	87906587	65		10.4863	4.16034	87906083	87906085	544	UP1k	2.25607	6.99602	3.0651	-2.21663	0.748311	y
Hirip3	chr7	+	126861957	126861980	476		1.3989	2.60882	126862412	126862447	14		28.7932	7.50422	-5.08746	4.36336	1.53071	y
Hivep1	chr13	+	42051998	42052073	158		3.91408	6.29954	42051285	42051298	907	UP1k	0.360516	1.37488	2.52118	-3.44054	-2.26435	y
Hivep1	chr13	+	42052317	42052360	3177	INTRON	0.407334	6.35387	42051285	42051298	907	UP1k	0.360516	1.37488	-1.80849	-0.17615	-2.27424	y
Hnrnpul1	chr7	-	25754602	25754643	2		3.32394	8.00984	25755128	25755147	510	UP1k	1.28156	4.48821	7.99435	-1.37499	-0.843863	y
Hoxa3	chr6	-	52185426	52185516	1918	INTRON	0.937978	1.0872	52211674	52211708	8557	INTRON	0.567313	4.79767	2.1575	-0.725409	2.18601	y
Hoxa3	chr6	-	52185426	52185516	1918	INTRON	0.937978	1.0872	52213334	52213350	602	UP1k	1.02608	3.40447	-1.67177	0.129521	1.66737	y
Hoxa3	chr6	-	52211674	52211708	8557	INTRON	0.567313	4.79767	52185282	52185314	1710	INTRON	0.191942	0.532497	-2.32311	-1.56347	-3.40148	y
Hoxd3	chr2	+	74711383	74711493	916	UP1k	2.91884	2.27868	74711286	74711331	1081	UP1k	1.89136	0.556546	0.238947	-0.625974	-2.07428	y
Hp1bp3	chr4	+	138217137	138217180	4448		1.89164	3.13213	138217239	138217279	4352		40.811	7.51691	-0.0314782	4.43125	1.26591	y
Hrh1	chr6	+	114458475	114458554	21235	INTRON	1.43991	3.5731	114425544	114425581	54194	INTRON	0.815697	1.50708	1.35169	-0.819877	-1.25706	y
Ick	chr9	+	78109191	78109251	4409		0.571697	4.88217	78108657	78108696	4962	UP1k	1.79341	3.04748	0.17047	1.64939	-0.685086	y
Iffo2	chr4	+	139598166	139598214	5039	INTRON	1.45489	1.60314	139599269	139599329	3927	INTRON	1.16414	0.294713	-0.35971	-0.321639	-2.50658	y
Iffo2	chr4	+	139598166	139598214	5039	INTRON	1.45489	1.60314	139601784	139601788	1453	INTRON	1.56554	5.93099	-1.7941	0.105757	1.91616	y
Iffo2	chr4	+	139598166	139598214	5039	INTRON	1.45489	1.60314	139601749	139601764	1485	INTRON	1.40832	5.52707	-1.76267	-0.0469349	1.81581	y
Iffo2	chr4	+	139599269	139599329	3927	INTRON	1.16414	0.294713	139601784	139601788	1453	INTRON	1.56554	5.93099	-1.43439	0.427397	4.42274	y
Iffo2	chr4	+	139599269	139599329	3927	INTRON	1.16414	0.294713	139601749	139601764	1485	INTRON	1.40832	5.52707	-1.40296	0.274705	4.32238	y
Iffo2	chr4	+	139599474	139599575	3730	INTRON	1.17812	0.678221	139601784	139601788	1453	INTRON	1.56554	5.93099	-1.36014	0.410183	3.19924	y
Iffo2	chr4	+	139599474	139599575	3730	INTRON	1.17812	0.678221	139601749	139601764	1485	INTRON	1.40832	5.52707	-1.32871	0.257491	3.09889	y
Iffo2	chr4	+	139601784	139601788	1453	INTRON	1.56554	5.93099	139535503	139535611	39374	INTRON	0.517029	1.04091	4.76014	-1.59835	-2.75222	y
Iffo2	chr4	+	139601784	139601788	1453	INTRON	1.56554	5.93099	139597016	139597029	6211	INTRON	0.368361	1.37382	2.09579	-2.08747	-2.21158	y
Iffo2	chr4	+	139601749	139601764	1485	INTRON	1.40832	5.52707	139535503	139535611	39374	INTRON	0.517029	1.04091	4.72871	-1.44566	-2.65186	y
Iffo2	chr4	+	139601749	139601764	1485	INTRON	1.40832	5.52707	139597016	139597029	6211	INTRON	0.368361	1.37382	2.06436	-1.93478	-2.11123	y
Igf1	chr10	+	87861271	87861347	71		0.841384	4.75445	87861077	87861121	289		0.168194	1.91322	2.02518	-2.32264	-1.37629	y
Igf1	chr10	+	87859321	87859342	28		0.310902	4.70956	87861077	87861121	289		0.168194	1.91322	3.36757	-0.886339	-1.36079	y
Igf1	chr10	+	87861077	87861121	289		0.168194	1.91322	87859010	87859013	338	UP1k	0.145096	4.77693	0.225954	-0.213112	1.37694	y
Igf2bp2	chr16	-	22162976	22163066	81		29.2034	6.68746	22163735	22163745	777	UP1k	0.574673	3.16111	3.26192	-5.66725	-1.10371	y
Igf2bp3	chr6	-	49214647	49214649	178		0.357449	6.70621	49215418	49215457	950	UP1k	2.19508	3.33389	2.41605	2.61846	-1.00137	y
Igf2bp3	chr6	-	49214705	49214746	255		6.21129	6.92263	49215418	49215457	950	UP1k	2.19508	3.33389	1.89743	-1.50062	-1.06365	y
Igsf8	chr1	+	172312366	172312439	150		8.6112	8.03347	172311820	172311822	715	UP1k	0.18086	1.44555	2.25298	-5.57327	-2.84213	y
Il34	chr8	-	110805868	110805954	547		1.70586	5.6344	110790126	110790169	424	INTRON	1.44718	2.39433	-0.367477	-0.237259	-1.236	y
Il34	chr8	-	110805868	110805954	547		1.70586	5.6344	110790189	110790209	485	INTRON	0.597001	2.727	-0.173556	-1.51469	-1.05857	y
Il34	chr8	-	110805868	110805954	547		1.70586	5.6344	110780026	110780066	24804	INTRON	0.397175	1.05508	5.50289	-2.10265	-2.54031	y
Il34	chr8	-	110805868	110805954	547		1.70586	5.6344	110786654	110786659	31401	INTRON	0.415149	2.86873	5.84313	-2.0388	-1.00587	y
Il34	chr8	-	110805835	110805846	500		0.283831	4.78462	110790126	110790169	424	INTRON	1.44718	2.39433	-0.237864	2.35014	-0.957317	y
Il34	chr8	-	110805835	110805846	500		0.283831	4.78462	110780026	110780066	24804	INTRON	0.397175	1.05508	5.6325	0.484743	-2.26163	y
Il34	chr8	-	110790126	110790169	424	INTRON	1.44718	2.39433	110790411	110790484	704	INTRON	1.50758	4.2932	0.731511	0.0589987	0.849116	y
Il34	chr8	-	110790126	110790169	424	INTRON	1.44718	2.39433	110790350	110790390	674	INTRON	6.5849	4.13087	0.668684	2.18592	0.791042	y
Il34	chr8	-	110790411	110790484	704	INTRON	1.50758	4.2932	110790189	110790209	485	INTRON	0.597001	2.727	-0.537591	-1.33643	-0.671689	y
Il34	chr8	-	110790411	110790484	704	INTRON	1.50758	4.2932	110780026	110780066	24804	INTRON	0.397175	1.05508	5.13885	-1.92439	-2.15343	y
Il34	chr8	-	110790300	110790325	590	INTRON	1.00882	3.74381	110780026	110780066	24804	INTRON	0.397175	1.05508	5.39371	-1.34481	-1.9452	y
Il34	chr8	-	110780026	110780066	24804	INTRON	0.397175	1.05508	110790350	110790390	674	INTRON	6.5849	4.13087	-5.20168	4.05131	2.09535	y
Ilvbl	chr10	+	78574505	78574519	157		1.46962	3.57281	78575021	78575048	49	INTRON	2.12573	7.59579	-1.67991	0.532515	1.10064	y
Ilvbl	chr10	+	78575021	78575048	49	INTRON	2.12573	7.59579	78574453	78574455	222	UP1k	0.214595	3.40143	2.17971	-3.30827	-1.22492	y
Ing1	chr8	+	11556097	11556099	812		0.266016	4.57451	11555377	11555397	1522	UP1k	0.319824	2.32198	0.906417	0.265768	-1.03513	y
Ing1	chr8	+	11556908	11556910	1		0.25011	4.73064	11555377	11555397	1522	UP1k	0.319824	2.32198	10.5718	0.354718	-1.07532	y
Ing1	chr8	+	11555377	11555397	1522	UP1k	0.319824	2.32198	11556061	11556064	846	UP1k	6.01156	4.19755	-0.847239	4.23239	0.915259	y
Ing2	chr8	-	47675120	47675189	479		6.70249	6.46382	47676082	47676103	1417	UP1k	0.407647	3.02468	1.56474	-4.0393	-1.14847	y
Inhba	chr13	+	16017288	16017292	7		0.765412	6.56143	16016893	16016895	402	INTRON	0.283114	1.27811	5.8437	-1.43485	-2.4144	y
Inhba	chr13	+	16017050	16017094	219	INTRON	3.70278	7.33193	16016893	16016895	402	INTRON	0.283114	1.27811	0.876265	-3.70915	-2.59431	y
Inhba	chr13	+	16016893	16016895	402	INTRON	0.283114	1.27811	16014388	16014466	219	UP1k	3.15501	6.46562	-0.876265	3.47819	2.41411	y
Irf2bp1	chr7	+	19004037	19004097	366		2.32621	7.48587	19003349	19003417	1055	UP1k	1.48324	2.18073	1.52733	-0.649228	-1.72462	y
Irf2bp1	chr7	+	19004337	19004348	91		0.610513	6.37259	19003349	19003417	1055	UP1k	1.48324	2.18073	3.53523	1.28066	-1.5394	y
Iscu	chr5	+	113771905	113771945	887	UP1k	1.0142	1.83352	113772750	113772811	28	UP1k	16.0605	3.17048	-4.98544	3.9851	0.794818	y
Isg20	chr7	+	78913912	78914022	53		37.0477	4.56013	78913750	78913858	224		8.62999	2.50132	2.07943	-2.10195	-0.867437	y
Ispd	chr12	+	36382200	36382306	8131		2.09034	0.993845	36381570	36381581	196		0.440699	7.22056	-5.37451	-2.24587	2.89639	y
Itfg1	chr8	-	85840739	85840791	27		5.07009	4.61025	85840862	85840950	185		10.9134	7.40813	2.77649	1.10602	0.682926	y
Itgb7	chr15	-	102231887	102231914	61		58.0615	9.01363	102230658	102230702	3104	INTRON	1.29844	0.584748	5.66918	-5.48274	-3.98259	y
Itgb7	chr15	-	102230658	102230702	3104	INTRON	1.29844	0.584748	102231935	102231938	90	UP1k	14.3659	9.61039	-5.10806	3.4678	4.07509	y
Itpr3	chr17	+	27057348	27057375	237		0.734821	8.13905	27056400	27056514	1129	UP1k	4.54579	1.7274	2.25209	2.62907	-2.2423	y
Itpr3	chr17	+	27057423	27057434	156		0.518491	8.74145	27056400	27056514	1129	UP1k	4.54579	1.7274	2.85543	3.13214	-2.34464	y
Itpr3	chr17	+	27057275	27057324	269		12.0573	8.31566	27056400	27056514	1129	UP1k	4.54579	1.7274	2.06937	-1.40731	-2.27181	y
Jun	chr4	-	95052177	95052223	927		54.8338	8.41668	95053218	95053221	1949	UP1k	0.949168	1.96158	1.07209	-5.85226	-2.11381	y
Jund	chr8	+	70698467	70698494	566		3.49158	1.03302	70698934	70698939	122		9.35425	3.62213	-2.21392	1.42174	1.84351	y
Jund	chr8	+	70698530	70698536	525		0.770178	1.54798	70698934	70698939	122		9.35425	3.62213	-2.10544	3.60236	1.3579	y
Kansl1l	chr1	-	66817544	66817580	201		0.373745	6.25095	66816950	66816963	9456	INTRON	0.688286	0.706246	5.55596	0.880954	-3.1544	y
Kat6b	chr14	+	21501326	21501396	15526	INTRON	1.66925	4.00909	21500876	21500899	15987	INTRON	0.640855	7.1869	0.042213	-1.38113	0.848306	y
Kctd1	chr18	-	15063560	15063613	16		11.5554	5.91732	15064083	15064190	564	UP1k	1.66149	3.15469	5.13955	-2.79802	-0.911632	y
Kctd1	chr18	-	15064083	15064190	564	UP1k	1.66149	3.15469	15063636	15063672	90	UP1k	0.602766	6.59008	-2.6477	-1.4628	1.06168	y
Kctd1	chr18	-	15063921	15063953	367	UP1k	0.75551	4.07234	15063636	15063672	90	UP1k	0.602766	6.59008	-2.02778	-0.325851	0.690183	y
Kdm2b	chr5	-	122989071	122989126	197		1.67287	7.93103	122989251	122989335	403	UP1k	0.872182	4.86177	1.03258	-0.939624	-0.708616	y
Kdm6b	chr11	-	69409437	69409516	926	INTRON	1.98254	4.73037	69414539	69414559	1277	UP1k	0.208418	1.98552	0.463674	-3.2498	-1.30883	y
Kdm6b	chr11	-	69411224	69411250	2714	INTRON	0.701225	4.43966	69409898	69409904	1385	INTRON	0.228811	1.64469	-0.970535	-1.61572	-1.5181	y
Kdm8	chr7	+	125444621	125444706	127		1.98843	6.50464	125445018	125445125	7142	INTRON	2.38289	0.713283	5.81343	0.261086	-3.21756	y
Klf3	chr5	+	64811746	64811780	789	INTRON	0.845884	1.12482	64812311	64812423	173	INTRON	10.9772	4.94774	-2.18925	3.69791	2.3093	y
Kmt2c	chr5	-	25498729	25498816	235		5.61646	7.0569	25499520	25499637	1031	UP1k	6.05632	2.92736	2.13331	0.108779	-1.26587	y
L3mbtl3	chr10	-	26375088	26375140	22745		0.531346	4.60796	26374044	26374148	21722	INTRON	4.09535	8.23286	-0.0663925	2.94626	0.846257	y
L3mbtl3	chr10	-	26375088	26375140	22745		0.531346	4.60796	26374992	26375054	22640	INTRON	0.753764	2.1878	-0.00667548	0.504461	-1.08751	y
L3mbtl3	chr10	-	26374044	26374148	21722	INTRON	4.09535	8.23286	26374992	26375054	22640	INTRON	0.753764	2.1878	0.059717	-2.4418	-1.93377	y
Larp7	chr3	-	127553296	127553354	148		28.981	6.71375	127552892	127552913	5358	INTRON	0.839387	1.43197	5.17803	-5.10963	-2.25871	y
Larp7	chr3	-	127553250	127553273	89		4.99023	7.81143	127552892	127552913	5358	INTRON	0.839387	1.43197	5.91175	-2.5717	-2.47451	y
Lbr	chr1	-	181842311	181842417	81		23.6444	7.93004	181841953	181841974	3432	INTRON	1.0794	3.6356	5.40498	-4.4532	-1.13264	y
Lce1h	chr3	-	92765064	92765068	79		0.333812	4.01326	92765097	92765148	144	UP1k	0.717911	2.19859	0.866144	1.10477	-0.868212	y
Lias	chr5	+	65391581	65391583	47		0.483074	6.23316	65391500	65391502	128		0.533066	2.64016	1.44541	0.142071	-1.22776	y
Lias	chr5	+	65391500	65391502	128		0.533066	2.64016	65391532	65391560	77		22.6044	6.19678	-0.733213	5.40615	1.23944	y
Lig1	chr7	+	13278814	13278900	135		136.245	9.2704	13279253	13279315	194		6.70251	5.84876	0.523097	-4.34536	-0.664458	y
Lin37	chr7	-	30559481	30559578	46		4.66413	4.48141	30559147	30559224	1236	INTRON	0.98042	0.960694	4.7479	-2.25014	-2.23786	y
Lin37	chr7	-	30559604	30559656	167		3.94816	5.06129	30559147	30559224	1236	INTRON	0.98042	0.960694	2.88776	-2.00971	-2.41018	y
Lipe	chr7	-	25395617	25395719	19		1.25936	7.04651	25395994	25396010	390	UP1k	0.446099	4.01697	4.3594	-1.49725	-0.819522	y
Lipt1	chr1	+	37872185	37872266	131		3.40875	6.44478	37872336	37872383	2510	INTRON	1.96569	2.78584	4.26005	-0.794203	-1.21871	y
Lonp1	chr17	-	56626879	56626892	16		45.9832	7.91035	56626916	56626940	44	UP1k	8.58765	5.00917	1.45943	-2.42077	-0.659283	y
Lpp	chr16	+	24448088	24448147	302		2.37147	8.53719	24496927	24496969	62728	INTRON	0.48196	2.0559	7.69842	-2.29879	-2.28935	y
Lpp	chr16	+	24496927	24496969	62728	INTRON	0.48196	2.0559	24393699	24393765	49349	INTRON	4.7155	8.46637	-0.346089	3.29043	2.27851	y
Lrrc42	chr4	-	107253448	107253488	194		4.31941	8.05183	107252902	107252905	5138	INTRON	0.344881	2.58827	4.72708	-3.64667	-1.70667	y
Lrrc42	chr4	-	107253334	107253410	114		1.9865	6.82488	107252902	107252905	5138	INTRON	0.344881	2.58827	5.4941	-2.52606	-1.46466	y
Lrrc49	chr9	-	60688041	60688048	189		1.64168	5.26464	60687473	60687475	35		0.280772	8.64404	-2.43296	-2.5477	0.711454	y
Lrrc49	chr9	-	60688078	60688080	220		0.381906	4.63223	60687473	60687475	35		0.280772	8.64404	-2.65208	-0.443821	0.89883	y
Lrrc49	chr9	-	60688078	60688080	220		0.381906	4.63223	60687911	60687992	54		4.41892	7.58916	-2.02647	3.5324	0.711702	y
Lrrk1	chr7	-	66388257	66388377	227		20.5483	7.08546	66389230	66389251	1148	UP1k	0.955669	3.19521	2.33836	-4.42636	-1.21361	y
Lrrk1	chr7	-	66388257	66388377	227		20.5483	7.08546	66389307	66389311	1207	UP1k	0.678402	3.75022	2.41066	-4.92073	-0.926592	y
Lsp1	chr7	+	142471808	142471898	435		2.26754	4.61352	142471375	142471415	890	UP1k	2.11788	2.29915	1.03279	-0.0985116	-1.01465	y
Ltbp1	chr17	+	75005499	75005554	333		0.483782	5.10523	75178653	75178655	328	UP1k	0.339887	9.02136	-0.0218264	-0.5093	0.827387	y
Lzts2	chr19	+	45018116	45018207	129		27.7006	4.46697	45016732	45016816	1506	INTRON	2.65964	2.04301	3.54528	-3.38061	-1.13041	y
Lzts2	chr19	+	45018116	45018207	129		27.7006	4.46697	45017437	45017495	807	INTRON	0.869893	2.31259	2.6452	-4.99294	-0.963722	y
Lzts2	chr19	+	45018116	45018207	129		27.7006	4.46697	45015751	45015830	2471	INTRON	0.582803	2.04063	4.25965	-5.57077	-1.15893	y
Magi1	chr6	-	94283694	94283783	429		1.40477	6.53692	94284665	94284694	1349	UP1k	0.316253	2.83777	1.65284	-2.15118	-1.37135	y
Magi1	chr6	-	94283832	94283843	511		0.243527	7.00542	94284665	94284694	1349	UP1k	0.316253	2.83777	1.4005	0.377001	-1.47399	y
Mapre3	chr5	+	30814721	30814793	174		6.75801	5.99672	30850441	30850532	11339	INTRON	1.17273	0.866407	6.02606	-2.52673	-2.82203	y
Mapre3	chr5	+	30850441	30850532	11339	INTRON	1.17273	0.866407	30851046	30851076	10738	INTRON	0.599401	4.73718	-0.0785681	-0.968271	2.46627	y
Mapre3	chr5	+	30850441	30850532	11339	INTRON	1.17273	0.866407	30850759	30850767	11054	INTRON	0.284833	2.98559	-0.0367249	-2.04168	1.72106	y
Mastl	chr2	-	23156011	23156026	151		0.515762	6.61305	23156421	23156423	562	UP1k	0.407449	1.48753	1.89602	-0.340085	-2.19573	y
Mastl	chr2	-	23155880	23155960	53		23.7343	5.93287	23156421	23156423	562	UP1k	0.407449	1.48753	3.40651	-5.86421	-2.05687	y
Matr3	chr18	+	35562175	35562290	207		14.8595	7.21504	35562735	35562745	9283	INTRON	2.87633	1.68149	5.48689	-2.36908	-2.11304	y
Matr3	chr18	+	35562175	35562290	207		14.8595	7.21504	35562686	35562691	9334	INTRON	0.422634	4.07714	5.49479	-5.13583	-0.83553	y
Matr3	chr18	+	35562735	35562745	9283	INTRON	2.87633	1.68149	35562686	35562691	9334	INTRON	0.422634	4.07714	0.00790435	-2.76675	1.27751	y
Mbd6	chr10	-	127288596	127288630	1019	INTRON	1.2342	3.00777	127288651	127288686	1074	INTRON	4.45601	1.64417	0.0758399	1.85218	-0.872887	y
Mbd6	chr10	-	127288651	127288686	1074	INTRON	4.45601	1.64417	127288831	127288918	263	UP1k	3.31692	4.67332	-2.02986	-0.425908	1.50938	y
Mbd6	chr10	-	127288651	127288686	1074	INTRON	4.45601	1.64417	127288972	127288994	360	UP1k	0.561306	4.73577	-1.57693	-2.98889	1.52382	y
Mboat7	chr7	-	3693402	3693407	668		0.816234	3.46255	3693238	3693261	504		0.730334	7.35952	-0.406424	-0.160426	1.08835	y
Mboat7	chr7	-	3693402	3693407	668		0.816234	3.46255	3692900	3693004	200		11.8083	7.28322	-1.73985	3.85467	1.07888	y
Mboat7	chr7	-	3693402	3693407	668		0.816234	3.46255	3693506	3693578	826		9.55414	5.86825	0.306294	3.54907	0.765433	y
Mboat7	chr7	-	3693238	3693261	504		0.730334	7.35952	3694147	3694177	1414	UP1k	1.41797	2.46618	1.48829	0.957201	-1.62315	y
Mboat7	chr7	-	3692900	3693004	200		11.8083	7.28322	3694147	3694177	1414	UP1k	1.41797	2.46618	2.82171	-3.0579	-1.61367	y
Mboat7	chr7	-	3693506	3693578	826		9.55414	5.86825	3694147	3694177	1414	UP1k	1.41797	2.46618	0.775568	-2.7523	-1.30023	y
Med27	chr2	+	29346808	29346835	15		13.1218	6.15789	29391294	29391329	22153	INTRON	0.385184	2.85167	10.5283	-5.09027	-1.12397	y
Mef2b	chr8	+	70158524	70158566	5703	INTRON	0.264581	1.07239	70152717	70152768	107	UP1k	0.212419	6.04288	-5.73604	-0.316798	2.6321	y
Meis2	chr2	-	116065620	116065657	817	UP1k	0.849448	6.67028	116064742	116064747	644	UP1k	0.305563	3.28696	-0.343275	-1.47506	-1.06134	y
Meis2	chr2	-	116064742	116064747	644	UP1k	0.305563	3.28696	116065680	116065734	918	UP1k	5.0188	6.16255	0.511433	4.0378	0.946915	y
Met	chr6	+	17464009	17464074	299		1.56563	8.65439	17478980	17479059	8840	INTRON	0.492295	1.23451	4.88583	-1.66915	-2.88169	y
Met	chr6	+	17464106	17464142	188		0.466087	8.63293	17478980	17479059	8840	INTRON	0.492295	1.23451	5.55524	0.0789238	-2.86853	y
Met	chr6	+	17463929	17463986	326		5.38303	7.49387	17478980	17479059	8840	INTRON	0.492295	1.23451	4.7611	-3.45082	-2.67189	y
Mgat5	chr1	+	127204973	127205039	606		1.57059	8.36154	127257271	127257286	49497	INTRON	0.351502	3.3683	6.35188	-2.1597	-1.35356	y
Mgrn1	chr16	+	4886306	4886308	79		0.512558	7.5184	4886212	4886214	173		0.508363	3.51681	1.13085	-0.0118573	-1.13474	y
Micalcl	chr7	+	112376123	112376226	4160	INTRON	1.48174	0.669002	112375959	112376001	121	INTRON	0.89566	6.62928	-5.1035	-0.726265	3.44526	y
Micall1	chr15	+	79109127	79109164	132		3.15159	7.23593	79108200	79108246	1065	UP1k	1.42842	0.805147	3.01224	-1.14166	-3.20382	y
Micall1	chr15	+	79109059	79109102	185		1.15864	6.47722	79108200	79108246	1065	UP1k	1.42842	0.805147	2.52526	0.301989	-3.04484	y
Micall1	chr15	+	79109191	79109200	86		0.314286	5.71817	79108200	79108246	1065	UP1k	1.42842	0.805147	3.63037	2.18427	-2.85873	y
Mkl1	chr15	-	81190729	81190757	553		3.59568	8.46109	81106085	81106090	1269	INTRON	0.331526	1.35174	1.19834	-3.43907	-3.00555	y
Mkl1	chr15	-	81104970	81105062	205		5.0459	7.51121	81106085	81106090	1269	INTRON	0.331526	1.35174	2.63	-3.92792	-2.82898	y
Mlkl	chr8	-	111337848	111337934	75		15.994	7.35156	111337803	111337823	4071	INTRON	2.29499	4.06985	5.76235	-2.80097	-0.857327	y
Mlkl	chr8	-	111337803	111337823	4071	INTRON	2.29499	4.06985	111338223	111338229	403	UP1k	0.991642	8.63806	-3.33653	-1.2106	1.08904	y
Mlkl	chr8	-	111337803	111337823	4071	INTRON	2.29499	4.06985	111338065	111338067	246	UP1k	0.547393	7.82213	-4.04865	-2.06784	0.944765	y
Mlkl	chr8	-	111337803	111337823	4071	INTRON	2.29499	4.06985	111338115	111338122	301	UP1k	0.696613	7.96397	-3.75755	-1.72006	0.969947	y
Mlkl	chr8	-	111337803	111337823	4071	INTRON	2.29499	4.06985	111338159	111338201	380	UP1k	24.1467	8.05662	-3.42131	3.39527	0.989552	y
Mnt	chr11	+	74830938	74831003	346		4.48064	6.38227	74830503	74830565	795	UP1k	0.828141	1.23825	1.20018	-2.43576	-2.40292	y
Mnt	chr11	+	74831231	74831364	67		2.44009	6.12987	74830503	74830565	795	UP1k	0.828141	1.23825	3.56872	-1.55899	-2.35401	y
Mnt	chr11	+	74830827	74830917	445	UP1k	1.97779	5.49142	74830503	74830565	795	UP1k	0.828141	1.23825	0.83715	-1.25594	-2.19659	y
Mob3a	chr10	-	80702547	80702558	837	UP1k	0.38471	1.62167	80701820	80701875	117	UP1k	15.9148	5.63479	-2.83872	5.37045	1.83725	y
Mpc2	chr1	+	165461194	165461265	144		49.3185	4.39101	165460583	165460637	796	UP1k	5.46878	2.41718	2.4667	-3.17284	-0.864665	y
Mphosph9	chr5	-	124327808	124327892	214		4.5521	4.7113	124327472	124327503	2517	INTRON	0.29062	1.54153	3.55602	-3.96933	-1.72969	y
Mphosph9	chr5	-	124327943	124327974	325		0.531031	4.84383	124327472	124327503	2517	INTRON	0.29062	1.54153	2.95319	-0.869662	-1.75493	y
Mrgpre	chr7	-	143784287	143784316	155		1.31322	6.48605	143783699	143783759	1942	INTRON	1.52883	2.29073	3.6472	0.219311	-1.54437	y
Mrgpre	chr7	-	143784287	143784316	155		1.31322	6.48605	143783875	143783903	2130	INTRON	0.244035	1.84983	3.78051	-2.42796	-1.9789	y
Mrgpre	chr7	-	143784287	143784316	155		1.31322	6.48605	143783925	143783931	2164	INTRON	0.23365	1.59733	3.80336	-2.49069	-2.21167	y
Mrpl41	chr2	-	24974991	24975068	162		57.1163	4.27583	24975869	24975926	1044	UP1k	6.17494	2.07233	2.68806	-3.20941	-1.04691	y
Mrrf	chr2	+	36136622	36136682	87		42.8561	4.91142	36136385	36136423	331		5.90029	2.37223	1.92774	-2.86064	-1.05188	y
Msl3	chrX	-	168673777	168673813	68		5.42703	6.53409	168673903	168673908	170	UP1k	0.59422	3.71237	1.32193	-3.19109	-0.820908	y
Mt1	chr8	+	94179138	94179145	166		119.063	3.03437	94179273	94179275	37		62.8008	1.68104	-2.16559	-0.922871	-0.860241	y
Mt1	chr8	+	94179138	94179145	166		119.063	3.03437	94179097	94179109	208		150.944	1.8188	0.3254	0.342283	-0.740513	y
Mt1	chr8	+	94179273	94179275	37		62.8008	1.68104	94179175	94179212	118		956.529	2.85261	1.67319	3.92895	0.770543	y
Mt1	chr8	+	94179175	94179212	118		956.529	2.85261	94179097	94179109	208		150.944	1.8188	0.817797	-2.6638	-0.650814	y
Mthfr	chr4	+	148041149	148041220	9		1.48491	5.14258	148038591	148038695	2561	UP1k	2.66062	2.80957	8.15257	0.841384	-0.873533	y
Mthfr	chr4	+	148039101	148039144	2084		0.920425	5.0916	148038591	148038695	2561	UP1k	2.66062	2.80957	0.297352	1.53139	-0.853287	y
Mtmr11	chr3	+	96161970	96162025	177		2.39529	4.20152	96161378	96161424	795	UP1k	2.18482	0.564753	2.16721	-0.132689	-2.91097	y
Mtmr11	chr3	+	96161970	96162025	177		2.39529	4.20152	96161474	96161477	717	UP1k	0.456193	1.27515	2.01822	-2.39249	-1.76037	y
Mtmr11	chr3	+	96162052	96162055	138		1.1205	4.1997	96161378	96161424	795	UP1k	2.18482	0.564753	2.52629	0.963365	-2.90936	y
Mtmr11	chr3	+	96162052	96162055	138		1.1205	4.1997	96161474	96161477	717	UP1k	0.456193	1.27515	2.3773	-1.29643	-1.75876	y
Mtmr12	chr15	+	12205127	12205171	64		2.24333	6.87437	12205012	12205030	179	UP1k	2.35716	4.31871	1.48382	0.0714073	-0.672816	y
Mtmr4	chr11	+	87592161	87592227	98		1.88131	8.05801	87592247	87592271	1174		0.539002	4.07895	3.58251	-1.80337	-0.983085	y
Mtmr4	chr11	+	87592247	87592271	1174		0.539002	4.07895	87592407	87592464	979	INTRON	1.23239	7.11848	-0.262052	1.1931	0.803263	y
Mus81	chr19	-	5488276	5488325	180		2.74983	4.98022	5489083	5489090	964	UP1k	3.50549	1.34084	2.42104	0.350273	-1.89903	y
Mus81	chr19	-	5488276	5488325	180		2.74983	4.98022	5489038	5489055	933	UP1k	2.02439	1.21212	2.37388	-0.44186	-2.04924	y
Mus81	chr19	-	5489083	5489090	964	UP1k	3.50549	1.34084	5488351	5488356	230	UP1k	0.889322	4.55652	-2.0674	-1.97884	1.76741	y
Mus81	chr19	-	5489038	5489055	933	UP1k	2.02439	1.21212	5488351	5488356	230	UP1k	0.889322	4.55652	-2.02024	-1.18671	1.91763	y
Mustn1	chr14	+	30879512	30879514	94		1.8169	3.46221	30879568	30879570	38		1.5989	2.25194	-1.30666	-0.184402	-0.622884	y
Mvk	chr5	+	114444327	114444345	37		31.4806	6.60967	114444278	114444300	91	UP1k	16.802	4.11378	1.29834	-0.905827	-0.68661	y
Mxi1	chr19	+	53329505	53329568	105		0.919039	3.20074	53310499	53310514	196		0.427061	5.78534	0.900464	-1.10568	0.853484	y
Myadm	chr7	+	3293078	3293090	211		3.24037	7.32988	3291453	3291524	1797	INTRON	2.92604	1.08162	3.09028	-0.147209	-2.76831	y
Myadm	chr7	+	3293129	3293158	150		2.11315	8.36303	3291453	3291524	1797	INTRON	2.92604	1.08162	3.58256	0.469554	-2.95908	y
Myadm	chr7	+	3289268	3289294	128		1.29269	7.648	3291453	3291524	1797	INTRON	2.92604	1.08162	3.81137	1.17857	-2.83236	y
Myadm	chr7	+	3293009	3293053	241		5.78894	6.45273	3291453	3291524	1797	INTRON	2.92604	1.08162	2.89849	-0.984353	-2.58402	y
Myc	chr15	+	61985663	61985666	258		1.46932	8.7646	61987268	61987281	241	INTRON	5.23444	5.62534	-0.0983379	1.83289	-0.641866	y
Myc	chr15	+	61985663	61985666	258		1.46932	8.7646	61987338	61987367	177	INTRON	19.7607	5.66589	-0.543622	3.74941	-0.632336	y
Nab2	chr10	-	127666677	127666743	251		12.5935	6.55118	127667573	127667666	1138	UP1k	14.7672	0.915095	2.18074	0.229717	-2.83956	y
Nab2	chr10	-	127666607	127666655	150		8.97404	5.81962	127667573	127667666	1138	UP1k	14.7672	0.915095	2.92347	0.718566	-2.66951	y
Naif1	chr2	+	32451560	32451639	847		2.46032	2.07332	32452245	32452315	154		1.95776	5.36592	-2.45943	-0.329643	1.4009	y
Naif1	chr2	+	32451560	32451639	847		2.46032	2.07332	32452178	32452217	227		7.29354	5.51327	-1.89967	1.56777	1.44724	y
Naif1	chr2	+	32452245	32452315	154		1.95776	5.36592	32451665	32451679	767		0.360789	1.23105	2.3163	-2.43998	-2.4626	y
Naif1	chr2	+	32451665	32451679	767		0.360789	1.23105	32452178	32452217	227		7.29354	5.51327	-1.75653	4.33739	2.50895	y
Napepld	chr5	-	21701342	21701418	210		1.39621	7.00784	21701865	21701917	695	UP1k	1.73507	3.39695	1.72662	0.313476	-1.04568	y
Ndufv2	chr17	-	66101555	66101582	91		29.9116	2.47111	66101474	66101535	46		406.191	4.38431	-0.984233	3.76338	0.831077	y
Nedd8	chr14	-	55671863	55671918	70		358.799	3.22526	55672080	55672123	270	UP1k	149.624	5.49857	1.94753	-1.26184	0.769984	y
Nek7	chr1	-	138619672	138619767	220		48.498	4.73164	138619201	138619207	57444	INTRON	1.321	0.367065	8.02851	-5.19822	-3.7313	y
Nek7	chr1	-	138619672	138619767	220		48.498	4.73164	138618053	138618105	56299	INTRON	0.75201	0.421514	7.99946	-6.01103	-3.62446	y
Nfib	chr4	-	82505251	82505255	492		2.59396	8.06115	82506337	82506419	1598	UP1k	2.54844	4.59511	1.69954	-0.0255403	-0.815218	y
Nfib	chr4	-	82505758	82505795	1025		2.15243	7.86109	82506337	82506419	1598	UP1k	2.54844	4.59511	0.640643	0.243648	-0.780831	y
Nfib	chr4	-	82505278	82505383	552		61.1468	8.0462	82506337	82506419	1598	UP1k	2.54844	4.59511	1.53353	-4.58459	-0.81719	y
Nfyc	chr4	-	120825577	120825615	75		2.25202	5.35709	120825167	120825218	34727	INTRON	2.49065	2.94323	8.85495	0.145305	-0.86688	y
Nfyc	chr4	-	120825670	120825743	179		52.4349	6.6499	120825167	120825218	34727	INTRON	2.49065	2.94323	7.59995	-4.39593	-1.18651	y
Nfyc	chr4	-	120825167	120825218	34727	INTRON	2.49065	2.94323	120825782	120825793	272	INTRON	1.84666	6.71953	-6.99631	-0.431606	1.2006	y
Nkx2-5	chr17	-	26841510	26841617	233		3.16467	3.48492	26841386	26841417	47		1.22248	6.99805	-2.3096	-1.37225	1.00582	y
Nkx2-5	chr17	-	26841510	26841617	233		3.16467	3.48492	26841437	26841439	84		0.784924	6.13028	-1.47187	-2.01143	0.816508	y
Nkx2-5	chr17	-	26841386	26841417	47		1.22248	6.99805	26841469	26841484	126		10.1811	4.05832	1.42269	3.05802	-0.785485	y
Nr2f2	chr7	-	70366351	70366407	246		2.45394	6.88646	70360682	70360741	375	UP1k	4.07352	3.96803	0.608232	0.731179	-0.812348	y
Nr2f2	chr7	-	70360682	70360741	375	UP1k	4.07352	3.96803	70360623	70360625	296	UP1k	0.254219	6.26752	-0.341293	-4.00213	0.658654	y
Nr4a2	chr2	-	57114911	57114916	1965		0.299092	5.78524	57116770	57116803	3837	INTRON	0.549438	1.60309	0.965449	0.877368	-1.8923	y
Nt5c2	chr19	-	46962298	46962310	11364		8.1404	7.40397	46961882	46961885	10938	INTRON	0.20998	2.21929	-0.0551218	-5.27677	-1.87291	y
Nudt2	chr4	+	41465138	41465160	41		30.493	3.89747	41465198	41465206	12317	INTRON	1.07074	1.77953	8.23081	-4.83179	-1.21775	y
Nup205	chr6	+	35177573	35177621	15		19.0165	6.83276	35177390	35177451	234	UP1k	3.9463	4.53611	3.96347	-2.26868	-0.592513	y
Nup205	chr6	+	35177390	35177451	234	UP1k	3.9463	4.53611	35177474	35177499	136	UP1k	0.73132	8.71944	-0.782902	-2.43192	0.942128	y
Oraov1	chr7	+	144915122	144915217	67		43.3492	4.13783	144914468	144914472	768	UP1k	14.5293	0.179059	3.51887	-1.57704	-4.56644	y
Orc4	chr2	-	48949213	48949252	142		116.729	6.27866	48950065	48950100	987	UP1k	3.35389	3.6524	2.79716	-5.12118	-0.784463	y
Osbpl3	chr6	-	50382812	50382874	196		2.02391	6.1988	50381518	50381569	11328	INTRON	1.33055	0.6278	5.8529	-0.605121	-3.33479	y
Osbpl3	chr6	-	50382812	50382874	196		2.02391	6.1988	50379137	50379163	8945	INTRON	0.627804	0.797695	5.51216	-1.68876	-3.12074	y
Osbpl3	chr6	-	50382812	50382874	196		2.02391	6.1988	50379302	50379353	9111	INTRON	0.670817	0.458369	5.53868	-1.59316	-3.89656	y
Osbpl3	chr6	-	50382812	50382874	196		2.02391	6.1988	50378487	50378493	8274	INTRON	0.220357	1.24361	5.39966	-3.19923	-2.47362	y
Pabpc4	chr4	+	123282783	123282788	830	UP1k	95.3256	4.21455	123282703	123282730	890	UP1k	15.5216	2.62673	0.100694	-2.61858	-0.6819	y
Pam	chr1	-	98095508	98095551	336		0.890129	4.72463	97976977	97976988	27		0.351477	8.64166	-3.63743	-1.34058	0.866573	y
Pam	chr1	-	98095508	98095551	336		0.890129	4.72463	97992170	97992217	15240	INTRON	0.281302	1.36082	5.50326	-1.66189	-1.85872	y
Pam	chr1	-	98095612	98095659	435		0.535322	4.92635	97976977	97976988	27		0.351477	8.64166	-4.00998	-0.606974	0.814642	y
Pam	chr1	-	98095612	98095659	435		0.535322	4.92635	97992170	97992217	15240	INTRON	0.281302	1.36082	5.1307	-0.928285	-1.91065	y
Pam	chr1	-	97976977	97976988	27		0.351477	8.64166	97992170	97992217	15240	INTRON	0.281302	1.36082	9.14069	-0.321311	-2.72529	y
Pan2	chr10	+	128303326	128303405	244		2.58957	5.6389	128303749	128303757	458	INTRON	0.401401	1.24276	0.908466	-2.6896	-2.41329	y
Pcbp1	chr6	-	86525964	86525977	51		1.72864	6.01239	86526604	86526606	691	UP1k	0.477511	3.03022	3.76012	-1.85603	-1.04959	y
Pcbp1	chr6	-	86525926	86525945	23		9.32774	6.52675	86526604	86526606	691	UP1k	0.477511	3.03022	4.90898	-4.28792	-1.17549	y
Pde4b	chr4	+	102570138	102570140	509		0.349898	3.38355	102570590	102570638	38		5.76606	6.64191	-3.74359	4.04258	1.00565	y
Pdgfra	chr5	+	75155070	75155138	176	INTRON	9.1345	8.7878	75152258	75152276	194	UP1k	0.54885	5.75707	0.140481	-4.05684	-0.617155	y
Pdgfrb	chr18	+	61045098	61045215	413		4.03078	8.5341	61056520	61056582	3609	INTRON	0.312963	1.97923	3.12739	-3.687	-2.26953	y
Pdgfrb	chr18	+	61045237	61045253	336		0.324083	8.47592	61056520	61056582	3609	INTRON	0.312963	1.97923	3.42507	-0.0503706	-2.25282	y
Pdgfrb	chr18	+	61045301	61045328	272		0.305827	9.63263	61056520	61056582	3609	INTRON	0.312963	1.97923	3.72992	0.0332763	-2.43757	y
Pdik1l	chr4	-	134287225	134287298	2701		6.76199	3.14211	134288488	134288537	3984	UP1k	0.787518	1.50755	0.560724	-3.10206	-1.08244	y
Pdik1l	chr4	-	134287872	134287900	3347	UP1k	1.16689	3.93962	134288488	134288537	3984	UP1k	0.787518	1.50755	0.251349	-0.567279	-1.41149	y
Pemt	chr11	-	60046483	60046572	79		3.8021	2.973	60046127	60046182	14328	INTRON	0.861073	0.425766	7.50277	-2.14259	-2.86806	y
Pfkfb2	chr1	-	130715793	130715815	106		0.65445	7.20763	130717390	130717433	1691	INTRON	1.24978	3.14152	3.99574	0.933321	-1.21867	y
Pfkfb2	chr1	-	130715793	130715815	106		0.65445	7.20763	130716023	130716028	326	INTRON	0.321195	3.77558	1.62081	-1.02683	-0.942184	y
Pgap3	chr11	-	98400399	98400487	56		1.42475	6.36158	98400992	98400994	599	UP1k	0.217124	1.46159	3.41906	-2.71412	-2.26554	y
Phc1	chr6	-	122339616	122339658	2676		1.42398	7.23181	122339452	122339480	2489	INTRON	0.165908	3.41205	-0.104512	-3.10147	-1.12768	y
Phf12	chr11	+	77982801	77982835	497		0.840305	4.61671	77981865	77981997	1345	UP1k	3.59362	1.11575	1.43629	2.09646	-2.05431	y
Phf12	chr11	+	77981865	77981997	1345	UP1k	3.59362	1.11575	77982715	77982766	576	UP1k	2.19913	4.3735	-1.22347	-0.70851	1.97673	y
Phf8	chrX	+	151521116	151521201	350		4.37118	7.99559	151520657	151520671	865	UP1k	3.09988	2.53919	1.30535	-0.495814	-1.65912	y
Phldb1	chr9	-	44735187	44735230	95		11.1288	7.92346	44734172	44734234	6129	INTRON	2.59935	1.61376	6.01158	-2.09807	-2.30922	y
Pias3	chr3	+	96696362	96696472	751		16.1446	7.70306	96697076	96697163	58		15.1438	4.28227	-3.69469	-0.0923334	-0.84696	y
Pigq	chr17	-	25941930	25941978	133		6.28725	4.26709	25942817	25942870	1037	UP1k	0.898536	6.94906	2.96292	-2.80678	0.702568	y
Pik3r5	chr11	+	68432104	68432157	139		0.535793	5.35627	68458370	68458418	15408	INTRON	0.699418	0.374116	6.79245	0.384478	-4.09255	y
Pik3r5	chr11	+	68458370	68458418	15408	INTRON	0.699418	0.374116	68468404	68468448	5362	INTRON	0.562779	4.36296	-1.52284	-0.313586	3.78033	y
Pitpnm2	chr5	-	124171769	124171811	19187	INTRON	0.919524	0.411583	124250228	124250275	1025	UP1k	0.668984	3.95507	-4.22643	-0.458916	3.36131	y
Pld1	chr3	+	27938607	27938703	272		3.79154	6.33143	27939221	27939246	13452	INTRON	0.299535	1.02085	5.62807	-3.66199	-3.12515	y
Plec	chr15	-	76199369	76199437	1299		1.16565	1.55395	76195672	76195674	139		1.1534	6.9954	-3.22424	-0.0152347	2.18835	y
Plec	chr15	-	76199369	76199437	1299		1.16565	1.55395	76206301	76206382	185		6.89525	7.20769	-2.8118	2.56447	2.23321	y
Plec	chr15	-	76199369	76199437	1299		1.16565	1.55395	76195698	76195701	165		7.49827	7.19729	-2.97686	2.68543	2.22909	y
Plec	chr15	-	76199369	76199437	1299		1.16565	1.55395	76198153	76198244	87		4.67603	7.81571	-3.90024	2.00415	2.34933	y
Plec	chr15	-	76199369	76199437	1299		1.16565	1.55395	76199840	76199919	220	INTRON	1.20643	7.50799	-2.56183	0.0496131	2.29121	y
Plec	chr15	-	76199369	76199437	1299		1.16565	1.55395	76229529	76229536	94	UP1k	2.28784	8.04969	-3.7886	0.972852	2.39058	y
Plec	chr15	-	76199369	76199437	1299		1.16565	1.55395	76229500	76229509	60	UP1k	24.1224	7.74609	-4.4363	4.37117	2.33688	y
Plec	chr15	-	76195672	76195674	139		1.1534	6.9954	76197654	76197714	2142	INTRON	1.99408	0.753068	3.9458	0.789826	-3.23637	y
Plec	chr15	-	76195672	76195674	139		1.1534	6.9954	76205337	76205366	4857	INTRON	0.896838	1.21428	5.12691	-0.362978	-2.58066	y
Plec	chr15	-	76206301	76206382	185		6.89525	7.20769	76197654	76197714	2142	INTRON	1.99408	0.753068	3.53336	-1.78988	-3.28123	y
Plec	chr15	-	76206301	76206382	185		6.89525	7.20769	76205337	76205366	4857	INTRON	0.896838	1.21428	4.71447	-2.94268	-2.62552	y
Plec	chr15	-	76195698	76195701	165		7.49827	7.19729	76197654	76197714	2142	INTRON	1.99408	0.753068	3.69842	-1.91084	-3.27711	y
Plec	chr15	-	76195698	76195701	165		7.49827	7.19729	76205337	76205366	4857	INTRON	0.896838	1.21428	4.87953	-3.06364	-2.62141	y
Plec	chr15	-	76198153	76198244	87		4.67603	7.81571	76197654	76197714	2142	INTRON	1.99408	0.753068	4.6218	-1.22956	-3.39735	y
Plec	chr15	-	76198153	76198244	87		4.67603	7.81571	76205337	76205366	4857	INTRON	0.896838	1.21428	5.80291	-2.38237	-2.74164	y
Plec	chr15	-	76197654	76197714	2142	INTRON	1.99408	0.753068	76199840	76199919	220	INTRON	1.20643	7.50799	-3.28338	-0.724978	3.33923	y
Plec	chr15	-	76197654	76197714	2142	INTRON	1.99408	0.753068	76229529	76229536	94	UP1k	2.28784	8.04969	-4.51015	0.198261	3.4386	y
Plec	chr15	-	76197654	76197714	2142	INTRON	1.99408	0.753068	76229500	76229509	60	UP1k	24.1224	7.74609	-5.15785	3.59658	3.3849	y
Plec	chr15	-	76199840	76199919	220	INTRON	1.20643	7.50799	76205337	76205366	4857	INTRON	0.896838	1.21428	4.46449	-0.427825	-2.68352	y
Plec	chr15	-	76205337	76205366	4857	INTRON	0.896838	1.21428	76229529	76229536	94	UP1k	2.28784	8.04969	-5.69126	1.35106	2.78289	y
Plec	chr15	-	76205337	76205366	4857	INTRON	0.896838	1.21428	76229500	76229509	60	UP1k	24.1224	7.74609	-6.33896	4.74938	2.72919	y
Plekhf1	chr7	-	38227966	38227997	60		13.9702	5.40248	38227189	38227231	5071	INTRON	0.376869	2.3656	6.40116	-5.21214	-1.46109	y
Pltp	chr2	-	164857641	164857646	71		2.44557	8.30221	164857252	164857275	283	INTRON	0.630273	3.48799	1.99491	-1.95612	-1.25786	y
Pltp	chr2	-	164857641	164857646	71		2.44557	8.30221	164857212	164857232	244	INTRON	0.631129	3.21606	1.78099	-1.95416	-1.37301	y
Plxnb1	chr9	+	109095575	109095594	128		0.499456	8.9667	109095944	109095956	3376	INTRON	0.326284	2.4407	4.7211	-0.614229	-1.92014	y
Plxnb1	chr9	+	109095540	109095553	164		0.219519	10.1115	109095944	109095956	3376	INTRON	0.326284	2.4407	4.36355	0.571786	-2.0845	y
Plxnd1	chr6	-	115995312	115995368	526	UP1k	1.61855	8.28849	115995481	115995502	686	UP1k	0.462413	2.88298	0.383146	-1.80745	-1.51905	y
Podnl1	chr8	+	84126033	84126039	60		1.34597	5.07004	84125893	84125895	205	UP1k	0.414533	2.77911	1.77259	-1.69909	-0.895746	y
Pola2	chr19	-	5964134	5964204	268		15.2185	7.04192	5964517	5964521	614	UP1k	0.906708	2.35328	1.19601	-4.06904	-1.61656	y
Pold2	chr11	-	5878190	5878258	87		41.2758	6.13014	5878151	5878169	1228	INTRON	0.768528	2.04127	3.81915	-5.74705	-1.64103	y
Polr3d	chr14	-	70443455	70443473	146		20.6831	4.53704	70443421	70443433	95		11.185	7.01346	-0.619969	-0.886888	0.629444	y
Polr3e	chr7	+	120917773	120917808	140		17.271	6.03159	120919360	120919372	3564	INTRON	2.00988	0.716499	4.67	-3.10317	-3.11018	y
[truncated: 475 more rows]

## Sheet: S5
Dataset S5. The uORF number and intrastrand base pairs of gene transcripts (clusters) in the gene promoter region from S. cerevisiae
[truncated: 9,884 more rows]

[truncated: 11 more sheets: S6, S7, S8, S9, S10, S11, S12, S13, S14, S15, S16]
